# Supplementary material for: Tripartite exacerbation stratification in AECOPD suggests a gradient of lower airway dysbiosis: a metagenomic transition from commensal taxa to pseudomonadota dominance
Source: Front Microbiol. 2025 Nov 24;16:1588029. doi: 10.3389/fmicb.2025.1588029 (PMC12682771; doi:10.3389/fmicb.2025.1588029)
Supplement: Supplementary file 1 [file Data_Sheet_1.xlsx]

## Sheet: phylum
Species	AC12	AC14	AC15	AC17	AC18	AC3	AC7	AC9	AE1	AE10	AE13	BC11	BC16	BC19	BC2	BC20	BC4	BC5	BC6	BC8	BE14	BE18	BE5	BE8	CC1	CC10	CC13	CC21	CE11	CE12	CE15	CE16	CE17	CE2	CE3	CE4	CE6	CE7	CE9
Group	NFE	NFE	NFE	NFE	NFE	NFE	NFE	NFE	NFE	NFE	NFE	ME	ME	ME	ME	ME	ME	ME	ME	ME	ME	ME	ME	ME	FE	FE	FE	FE	FE	FE	FE	FE	FE	FE	FE	FE	FE	FE	FE
Acidobacteriota	0	0.00042	0	6e-05	6e-05	0	0	0	0	0	0	0	0	0	0	0	0	0.00064	0	0	0	0	0	0.00094	0	0	0	0	0	0	0	1e-05	0	0	0.00181	0	0	1e-05	3e-05
Actinomycetota	0.03999	0.02545	0.04901	0.224	0.24228	0.24206	0.0475	0.05381	0.06551	0.19664	0.04527	0.51973	0.10834	0.25	0.10332	0.1009	0.15098	0.10728	0.37648	0.05149	0.29577	0.15225	0.05044	0.0762	0.00067	0.0155	0.93233	0.0112	0.00223	0.73511	0.00623	0.0156	0.00103	0.0024	0.75996	0.0431	0.03856	0.00332	0.00078
Apicomplexa	0	0	0.00053	0	3e-05	0.00548	0	9e-05	0.00019	0	0	0	0	0	0	0	0.01998	0.00319	0	0.14363	0	0	0.07018	0.46378	0	0	0.00029	0.03697	0	0	0	0	0	3e-05	0.1413	0	0.0112	4e-05	5e-05
Aquificota	0	0	0	0	0	0	0	0	0	0	0	0	0	0	0	0	0	0	0	0	0	0	0	0	0	0	0	0	0	0	0	0	0	0	0	0	0	0	0
Armatimonadota	0	0	0	0	0	0	0	0	0	0	0	0	0	0	0	0	0	0	0	0	0	0	0	0	0	0	0	0	0	0	0	0	0	0	0	0	0	0	0
Artverviricota	0	0	0	0	0	0	0	0	0	0	0	0	0.00067	0	0	0	0	0.00128	0	0	0	0	0	0	0	0	0	0	0	0	0	0	0	0	0	0	0	0	0
Ascomycota	0.00174	0.03171	0.00123	0.0046	7e-05	0.00081	0.24882	0.00349	0.00997	0.01082	0.03989	0.02898	0.02894	0	0.05043	0.00452	0	0	0.00971	0.04878	0.48826	0.00618	0.03728	0.00941	0.00851	0.06512	0.04415	0.00803	0.0212	2e-05	0.00146	0.00024	0	7e-05	0.00543	0.67241	0.00058	0.00018	6e-05
Bacillota	0.42759	0.15269	0.35032	0.2448	0.36646	0.24383	0.37842	0.44453	0.49181	0.34763	0.60043	0.21517	0.01952	0.31579	0.07749	0.04669	0.11901	0.04853	0.14779	0.23306	0.01878	0.22247	0.10526	0.24365	0.00036	0.0062	0.0029	0.01083	0.00446	0.01123	0.03744	0.08926	0.00422	0.00047	0.01721	0.06897	0.10201	0.00139	0.00027
Bacteroidota	0.46504	0.1773	0.10279	0.04956	0.25374	0.20555	0.22743	0.44346	0.08403	0.23967	0.21524	0.0074	0.00135	0.17105	0.63346	0.00904	0.12522	0.12644	0.08738	0.04065	0.00469	0.49326	0.51974	0.01787	3e-04	0.0031	0.00174	0.0028	0.0058	0.00557	0.00023	0.01584	0.00012	0.00014	0.00272	0.0431	0.05311	0.00022	0.00023
Balneolota	0	0	0	0	1e-05	0	0	0	0	0	0	0	0	0	0	0	0	0	0	0	0	0	0	0	0	0	0	0	0	0	0	0	0	0	0	0	0	0	0
Basidiomycota	0.00832	0.00709	0.00882	0	0.00053	0.00282	0.00126	0.00018	0.00975	0	0	0.06042	0.07672	0	0.02337	0.64608	0	0.02107	0.08414	0	0	0.00899	0.01096	0.00282	0.0017	0.00465	0	0.00037	0	1e-05	0.00015	2e-05	0	3e-05	0.00906	0	0	0	1e-05
Bdellovibrionota	0	0	0	0	1e-05	0	0	9e-05	3e-05	0	0	0.00062	0	0	0	0	0.00044	0	0	0	0	0	0.00219	0	0	0	0	0.00019	0	0	0	0	0	0	0	0	0	0	0
Caldisericota	0	0	0	0	0	0	0	0	0	0	0	0	0	0	0	0	0	0	0	0	0	0	0	0	0	0	0	0	0	0	0	0	0	0	0	0	0	0	0
Campylobacterota	0.00483	0.01085	0.07035	0.00748	0.00431	4e-04	0.00157	0.00331	0.00298	0.01121	0.0115	0.02343	0	0.01316	0.02706	0	0.004	0.00128	0.01294	0.01084	0	0.01011	0.00658	0	0	0	0	0.00093	0.00089	6e-05	0.00046	2e-04	2e-05	0	0	0	0.00058	3e-05	2e-05
Candidatus_Absconditabacteria	0	0	0	0	1e-05	0	0	0	3e-05	0	0	0	0	0	0	0	0	0	0	0	0	0	0	0	0	0	0	0	0	0	0	0	0	0	0	0	0	0	0
Candidatus_Bipolaricaulota	0	0	0	0	3e-05	0	0	0	0	0	0	0	0	0	0	0	0	0	0	0	0	0	0	0	0	0	0	0	0	0	0	0	0	0	0	0	0	0	0
Candidatus_Fervidibacterota	0	0	0	0	0	0	0	0	3e-05	0	0	0	0	0	0	0	0	0	0	0	0	0	0	0	0	0	0	0	0	0	0	0	0	0	0	0	0	0	0
Candidatus_Omnitrophota	0	0	0	0	0	0	0	0	0	0	0	0	0	0	0	0	0	0	0	0	0	0	0	0	0	0	0	0	0	0	0	0	0	0	0	0	0	0	0
Candidatus_Saccharibacteria	0	0	0	0	0.00251	0.00717	0	0	0	0.00143	0	0	0	0	0	0	0.00044	0.00064	0	0	0	0	0.00219	0	0	0	0	0	0	0	0	0.00074	0	0	0	0	0	1e-05	0
Chlamydiota	0	0	0.00018	0	0	8e-05	0	0	0	0	0.00036	0	0	0	0	0	0	0	0	0	0	0	0	0	0	0	0	0	0	1e-05	0	0	0	0	0	0	0	0	0
Chlorobiota	0	0	0	0	1e-05	0	0	0	0	0	0	0	0	0	0	0	0.00044	0	0	0	0	0	0	0	0	0	0	0	0	0	0	0	0	0	0	0	0	0	0
Chloroflexota	0	0	0	0	3e-05	0	0	0	1e-04	0	0	0	0	0	0	0.00151	0	0.00064	0.00108	0	0	0	0	0	0	0	0	0	0	0	0	0	0	3e-05	0	0	0	1e-05	0
Cyanobacteriota	0.00027	0.00042	0	0.00012	6e-05	0.00016	0.00031	0.00027	0.00016	0.00013	0.00036	0	0	0	0	0	0.00089	0.00128	0	0	0	0	0	0.00188	6e-05	0.00155	0	0.00075	0.00022	1e-05	0	0	1e-05	0	0.00091	0	0	8e-05	4e-05
Deferribacterota	0	0	0	0	0	8e-05	0	0	0	0	0	0	0	0	0	0	0	0	0	0	0	0	0	0	6e-05	0.00465	0	0	0	0	0	0	0	0	0	0	0	0	0
Deinococcota	0	0	0	0.00012	0	0	0	0.00018	1e-04	0	0.00036	0.00123	0	0	0	0	0.00089	0.00192	0	0	0	0	0	0	6e-05	0.00155	0	0	0.00067	0	0	0	0	0	0	0	0.00015	3e-05	2e-05
Elusimicrobiota	0	0	0	0	0	0	0	0	3e-05	0	0	0	0	0	0	0	0	0	0	0	0	0	0	0	0	0	0	0	0	0	0	0	0	0	0	0	0	0	0
Euglenozoa	0	0	0	0	0	0	0	0	0	0	0	0	0	0	0	0	0	0	0	0	0	0	0	0	0	0	0.00087	0.00019	0	0	0	0	0	7e-05	0	0.00862	0.00015	1e-05	0
Euryarchaeota	0	0.00042	0	6e-05	0.00012	0	0	0	1e-04	0.00013	0.00072	0.00123	0	0	0	0	0	0.00192	0.00108	0	0	0.00056	0	0	6e-05	0	0	0.00037	0	1e-05	0	1e-05	1e-05	1e-04	0	0	0	4e-05	2e-05
Evosea	0	0	0	0	0	0	0	0	0	0	0	0	0	0	0	0	0.00044	0	0	0	0	0	0	0	0	0	0	0	0	0	0	0	0	0	0	0	0	0	0
Fusobacteriota	0.03744	0.03922	0.30924	0.01927	0.01463	0.00032	0.00975	0.0128	0.00136	0.01695	0	0.01665	0	0.01316	0.00123	0.00151	0.06172	0	0	0	0	0.00449	0.00439	0	6e-05	0	0	0.00037	0.00134	0.00011	0	0.00022	0	7e-05	0	0	0.00611	6e-05	2e-05
Gemmatimonadota	0	0	0	0	0	8e-05	0	0	0	0.00013	0	0	0	0	0	0	0	0	0	0	0	0	0	0	0	0	0	0	0	0	0	0	0	0	0	0	0	1e-05	0
Hofneiviricota	0	0	0	0	0	0	0	0	0	0	0	0	0	0	0	0	0	0	0	0	0	0	0	0	0	0	0	0	0	0	0	0	0	0	0	0	0	1e-05	0
Kiritimatiellota	0	0	0	0	0	0	0	0	0	0	0	0	0	0	0	0	0	0	0	0	0	0	0	0	0	0	0	0	0	0	0	0	0	0	0	0	0	0	0
Microsporidia	0.00013	0	0	0	0	0	0	0	0	0	0	0	0	0	0	0	0	0	0	0	0	0	0	0	0	0	0	0	0	0	0	0	0	0	0	0	0	0	0
Mucoromycota	0	0	0	0	0	0	0	0	0	0.00143	0	0	0	0	0	0	0	0	0	0	0	0	0	0	0	0	0	0.00392	0	0	0	0	0	0	0.00091	0	0.00044	0	1e-05
Mycoplasmatota	0	0.00417	0.00018	0	0.00049	0.00032	0	0.00072	0.00411	0.00026	0.00036	0.00062	0	0	0	0	0.00133	0	0	0.00271	0.00469	0.00056	0	0.00094	6e-05	0	0.00029	0	0	0.00033	8e-05	2e-05	8e-05	3e-05	0	0	0.00044	4e-05	0
Myxococcota	0	0	0.00018	0	7e-05	0	0	0	3e-05	0	0.00036	0.00062	0	0	0	0	0.00044	0.00128	0	0	0.00939	0	0	0	6e-05	0	0	0	0	0	0	1e-05	1e-05	0	0.00091	0	0	7e-05	2e-05
Negarnaviricota	0	0	0	0	0	0	0	0	0	0	0	0	0	0	0	0	0	0	0	0	0	0	0	0	0	0	0	0	0	0	0	0	0	0	0	0	0.00044	0	0
Nitrososphaerota	0	0	0	0	0	0	0	0	0	0	0	0	0	0	0	0	0	0	0	0	0	0	0	0	0	0	0	0	0	0	0	0	0	0	0	0	0.00029	0	0
Nitrospirota	0	0	0	0	0	0	0	0	3e-05	0	0	0	0	0	0	0	0	0	0	0	0	0	0	0	0	0	0	0	0	0	0	0	0	0	0	0	0	0	0
Nucleocytoviricota	0	0	0	0	0	0	0	0	0	0	0	0.00062	0	0	0	0	0	0	0	0	0	0	0	0.00094	0	0	0	0	0	0	0	0	0	0	0	0	0.00015	1e-05	0
Parabasalia	0	0	0	0	0	0	0	0	0	0	0	0	0	0	0	0	0.00044	0	0	0	0	0	0	0	0	0	0	0.00149	0	0	0	0	0	0	0	0	0	0	1e-05
Peploviricota	0	0	0	0.00165	0	0	0.00881	0.00877	0.0011	0	0	0.04501	0.00269	0	0.02952	0	0	0	0	0.14092	0	0.01573	0	0.01599	0.00043	0	0	0.00019	0	6e-05	8e-05	1e-05	5e-04	7e-05	0	0	0	3e-05	0
Planctomycetota	0.00013	0	0	0	4e-05	8e-05	0.00063	9e-05	1e-04	0	0	0	0	0	0	0	0	0.00192	0	0	0	0	0.00219	0.00094	0	0	0	0.00019	0	0	0	1e-05	1e-05	3e-05	0	0	0	3e-05	2e-05
Pseudomonadota	0.01262	0.54526	0.09714	0.44782	0.10598	0.28809	0.07266	0.0257	0.32676	0.17108	0.08336	0.07398	0.75976	0.21053	0.05166	0.18675	0.50888	0.67625	0.27508	0.3252	0.16432	0.08371	0.17544	0.15898	0.9868	0.89457	0.01539	0.92046	0.96162	0.24743	0.95388	0.87748	0.99394	0.99631	0.05707	0.15517	0.78507	0.99423	0.99737
Rhodothermota	0	0	0	0	3e-05	0	0	0	3e-05	0	0	0	0	0	0	0	0	0	0	0	0	0	0	0	0	0	0	0	0	0	0	0	0	0	0	0	0	0	0
Spirochaetota	0.00081	0.00209	0.00899	0.00012	0.0051	0.00048	0.00126	0.00152	0.00045	0.00091	0.00036	0	0	0.01316	0	0	0.00133	0	0	0	0	0	0.00219	0.00188	6e-05	0.00155	0.00087	0	0	0	0	2e-05	1e-05	3e-05	0	0	0.00015	1e-05	0
Synergistota	0	0	0	0	0.00018	8e-05	0.00031	0	0.00029	0	0	0.00062	0	0	0	0	0	0	0	0	0	0	0	0	0	0	0	0	0	1e-05	0	1e-05	0	0	0	0	0	0	0
Thermodesulfobacteriota	0.00013	0.00083	0	0.00012	0.00034	0	0	0	0.00023	0.00039	0	0	0	0	0	0	0.00133	0	0	0	0.00469	0	0	0.00094	6e-05	0	0	0	0.00022	1e-05	0	2e-05	1e-05	0	0	0	0.00029	8e-05	5e-05
Thermoproteota	0.00013	0	0	0	0	0	0	0	0	0	0	0	0	0	0	0	0	0	0.00216	0	0	0	0	0	0	0	0	0	0	0	0	0	0	0	0	0	0	0	0
Thermosulfidibacterota	0	0	0	0	0	0	0	0	0	0	0	0	0	0	0	0	0	0	0	0	0	0	0	0	0	0	0	0	0	0	0	0	0	0	0	0	0	0	0
Thermotogota	0.00013	0	0	0	0	0	0	0	0	0	0	0	0	0	0	0	0	0	0	0	0	0	0	0	0	0	0	0	0	0	0	0	0	0	0	0	0	0	0
Uroviricota	0.00013	0	0.00035	0.00012	0.00271	0.00161	0	0.00054	0.00042	0.00065	0	0.00123	0	0	0	0	0.00044	0.00128	0.00108	0	0	0	0	0	0.00055	0	0	0	0.00112	0	0	0.00025	0	7e-05	0	0	0	0	0.00098
Verrucomicrobiota	0	0	0	0	4e-05	8e-05	0	9e-05	0.00016	0	0	0.00062	0	0	0	0	0	0.00128	0	0	0	0	0	0	0	0	0	0.00019	0	0	0	1e-05	0	0	0	0	0	0	1e-05
