# Supplementary material for: Tripartite exacerbation stratification in AECOPD suggests a gradient of lower airway dysbiosis: a metagenomic transition from commensal taxa to pseudomonadota dominance
Source: Front Microbiol. 2025 Nov 24;16:1588029. doi: 10.3389/fmicb.2025.1588029 (PMC12682771; doi:10.3389/fmicb.2025.1588029)
Supplement: Supplementary file 2 [file Data_Sheet_2.xlsx]

## Sheet: genus
Species	AC12	AC14	AC15	AC17	AC18	AC3	AC7	AC9	AE1	AE10	AE13	BC11	BC16	BC19	BC2	BC20	BC4	BC5	BC6	BC8	BE14	BE18	BE5	BE8	CC1	CC10	CC13	CC21	CE11	CE12	CE15	CE16	CE17	CE2	CE3	CE4	CE6	CE7	CE9
Group	NFE	NFE	NFE	NFE	NFE	NFE	NFE	NFE	NFE	NFE	NFE	ME	ME	ME	ME	ME	ME	ME	ME	ME	ME	ME	ME	ME	FE	FE	FE	FE	FE	FE	FE	FE	FE	FE	FE	FE	FE	FE	FE
Abiotrophia	0	0.00125	0.00088	6e-05	0.00125	0.00024	0.00031	0.00375	0.01122	0.00691	0.00899	0	0	0	0	0	0	0	0	0	0	0.01236	0.00221	0.03578	0	0	0	0	0	0	8e-05	0.00023	6e-05	0	0	0	0.00087	0	0
Abyssibius	0	0	0	0	0	0	0	0	0	0	0	0	0	0	0	0	0	0	0	0	0	0	0	0	0	0	0	0	0	0	0	0	0	0	0	0	0	0	0
Abyssicoccus	0	0	0	0	0	0	0	0	1e-04	0	0	0	0	0	0	0	0	0	0	0	0	0	0	0	0	0	0	0	0	0	0	0	0	0	0	0	0	0	0
Acaryochloris	0	0	0	0	0	0	0	0	0	0	0	0	0	0	0	0	0	0	0	0	0	0	0	0	0	0	0	0	0.00022	0	0	0	0	0	0	0	0	0	0
Acetivibrio	0	0	0	0	1e-05	0	0	0	0	0	0	0	0	0	0	0	0	0	0	0	0	0	0	0	0	0	0	0	0	0	0	0	0	0	0	0	0	0	0
Acetoanaerobium	0	0	0	0	0	0	0	0	0	0	0	0	0	0	0	0	0.00044	0	0	0	0	0	0	0	0	0	0	0	0	0	0	0	0	0	0	0	0	0	0
Acetobacter	0	0	0	0	0	0	0	0	0	0	0	0	0	0	0	0	0	0	0	0	0	0	0	0	0	0	0	0	0	0	0	0	0	0	0	0	0	0	1e-05
Acetobacteroides	0	0	0	0	0	0	0	9e-05	0	0	0	0	0	0	0	0	0	0	0	0	0	0	0	0	0	0	0	0	0	0	0	0	0	0	0	0	0	0	0
Acholeplasma	0	0	0	0	0	0	0	0	0	0	0	0	0	0	0	0	0	0	0	0	0	0	0	0	0	0	0	0	0	0	8e-05	0	0	0	0	0	0	0	0
Achromobacter	0	0.00292	0	0	4e-05	8e-05	0.00031	0	0	0	0	0.00062	0.42088	0	0	0	0.00089	0.0032	0	0	0	0	0	0	6e-05	0	0	0	0	0	8e-05	3e-05	1e-05	0	0	0	0	8e-05	7e-05
Acidaminococcus	0	0	0	0	0	0	0	0	0	0	0	0	0	0	0	0	0	0	0	0	0	0.00112	0	0	0	0	0	0	0	0	0	0	0	0	0	0	0	0	0
Acidiferrobacter	0	0	0	0	0	0	0	0	0	0	0	0	0	0	0	0	0	0	0	0	0	0	0	0	0	0	0	0	0	0	0	0	0	0	0	0	0	0	0
Acidihalobacter	0	0	0	0	0	0	0	0	0	0	0	0	0	0	0	0	0	0	0	0	0	0	0	0	6e-05	0	0	0	0	0	0	0	0	0	0	0	0	0	1e-05
Acidilutibacter	0	0	0.00018	0	0	0	0	0	0	0	0	0	0	0	0	0	0	0	0	0	0	0	0	0	0	0	0	0	0	0	0	0	0	0	0	0	0	0	0
Acidiphilium	0	0	0	0	0	0	0	0	0	0	0	0	0	0	0	0	0	0	0	0	0	0	0	0	0	0	0	0	0	0	0	0	0	0	0	0	0	0	0
Acidipropionibacterium	0	0	0	0	0	8e-05	0	0	0	0	0	0	0	0	0	0	0	0	0	0	0	0	0	0	0	0	0	0	0	0	0	0	0	0	0	0	0	0	0
Acidisarcina	0	0.00042	0	0	0	0	0	0	0	0	0	0	0	0	0	0	0	0	0	0	0	0	0	0	0	0	0	0	0	0	0	0	0	0	0	0	0	0	0
Acidisoma	0	0	0	0	0	0	0	0	0	0	0	0	0	0	0	0	0	0	0.00108	0	0	0	0	0	0	0	0	0	0	0	0	0	0	0	0	0	0	0	1e-05
Acidithiobacillus	0	0	0	0	0	0	0	0	0	0	0	0	0	0	0	0	0	0	0	0	0	0	0	0	0	0	0	0	0	0	0	0	0	0	0	0	0	0	0
Acidocella	0	0.00042	0	0	1e-05	0	0	0	0	0	0	0	0	0	0	0	0	0	0	0	0	0	0	0	0	0	0	0	0	0	0	0	0	0	0	0	0	0	0
Acidothermus	0	0	0	0	0	0	0	0	0	0	0	0	0	0	0	0	0	0	0	0	0	0	0	0	0	0	0	0	0	0	0	0	0	0	0	0	0	0	0
Acidovorax	0.00027	0.00125	0	0	4e-05	0.00024	0.00031	0.00018	6e-05	0	0	0.00185	0	0	0	0.00151	0.008	0.03839	0.00864	0.00562	0	0	0	0	6e-05	0.00155	0.00087	0.00019	0	0	0	0	0	0	0	0	0	4e-05	0
Acinetobacter	0.00013	0.00459	0.00035	0.00012	0.00056	0.00145	0.00252	0.00054	0.00168	0.00026	0.00468	0.00494	0	0	0.00247	0.08296	0.10884	0.07358	0.0378	0	0.00952	0.00112	0.01991	0.01036	0.00012	0.00155	0.00233	0.00262	0.00022	0.10035	0	2e-05	1e-05	0.00071	0.01087	0.01754	0.00058	1e-04	6e-05
Actibacterium	0	0	0	0	0	0	0	0	0	0	0	0	0	0	0	0	0	0	0	0	0	0	0	0	6e-05	0	0	0	0	0	0	0	0	0	0	0	0	0	0
Actinoalloteichus	0	0	0	0	0	8e-05	0	0	0	0	0	0	0	0	0	0	0	0	0	0	0	0	0	0	0	0	0	0	0	0	0	0	0	0	0	0	0	0	1e-05
Actinobacillus	0	0	0	0.00041	0	8e-05	0	0	3e-05	0	0	0	0	0	0	0	0	0	0	0	0	0	0	0	0	0	0	0	0	0	0	0	0	0	0	0	0	0	0
Actinocatenispora	0	0	0	0	1e-05	0	0	0	0	0	0	0	0	0	0	0	0	0	0	0	0	0	0	0	0	0	0	0	0	0	0	0	0	0	0	0	0	1e-05	0
Actinomadura	0	0	0	0	0	0	0	0	0	0	0	0	0	0	0	0	0.00044	0.00128	0	0	0	0	0	0	0	0	0	0	0	0	0	0	0	0	0	0	0	3e-05	1e-05
Actinomarinicola	0	0	0	0	0	0	0	0	0	0	0	0	0	0	0	0	0	0.00064	0	0	0	0	0	0	0	0	0	0	0	0	0	0	0	0	0	0	0	0	0
Actinomyces	0.00376	0.00042	0.0275	0.00352	0.00492	0.00185	0.00567	0.00447	0.01106	0.01017	0.00036	0.00987	0.00067	0.02632	0.0037	0	0.00044	0.00192	0.0108	0	0.00476	0.01011	0.00221	0	0	0.00155	0.00058	0.00168	0	1e-05	8e-05	0.00041	3e-05	0	0.00181	0	0.0048	5e-05	0
Actinomycetospora	0	0	0	0	0	0	0	0	0	0	0	0	0	0	0	0	0	0	0	0	0	0	0	0	0	0	0	0	0	0	0	0	0	0	0	0	0	0	0
Actinoplanes	0	0	0.00018	0	0	0	0	0	3e-05	0	0	0.00062	0	0	0	0	0.00044	0	0	0	0	0	0	0	0	0	0	0	0	0	0	1e-05	0	0	0	0	0	1e-05	1e-05
Actinosynnema	0	0	0	0	0	8e-05	0	0	0	0	0	0	0	0	0	0	0	0	0	0	0	0	0	0	0	0	0	0	0	0	0	0	0	0	0	0	0	0	0
Actinotignum	0	0	0	0	3e-05	0	0	0	0	0	0	0	0	0	0	0	0	0	0	0	0	0	0	0	0	0	0	0	0	0	0	0	0	0	0	0	0	0	0
Actomonas	0	0	0	0	1e-05	0	0	0	0	0	0	0	0	0	0	0	0	0	0	0	0	0	0	0	0	0	0	0	0	0	0	0	0	0	0	0	0	0	0
Acutalibacter	0	0	0	0	1e-05	0	0	0	0	0	0	0	0	0	0	0	0	0	0	0	0	0	0	0	0	0	0	0	0	0	0	0	0	0	0	0	0	0	0
Acuticoccus	0	0	0	0	0	0	0	0	0	0	0	0	0	0	0	0	0	0	0	0	0	0	0	0	0	0	0	0	0	0	0	0	0	0	0	0	0	0	0
Advenella	0	0	0	0	0	0	0	0	0	0	0	0	0	0	0	0	0	0	0	0	0	0	0	0	0	0	0	0	0	0	0	0	0	0	0	0	0	0	0
Aeoliella	0	0	0	0	0	0	0	0	0	0	0	0	0	0	0	0	0	0	0	0	0	0	0	0	0	0	0	0	0	0	0	0	0	0	0	0	0	0	0
Aequorivita	0	0	0	0	1e-05	0	0	0	0	0	0	0	0	0	0	0	0	0	0	0	0	0	0	0.00094	0	0	0	0	0	0	0	0	0	0	0	0	0	0	0
Aeribacillus	0	0	0.00018	0	0	0	0	9e-05	0	0	0	0	0	0	0	0	0	0	0	0	0	0	0	0	0	0	0	0	0	0	0	0	0	0	0	0	0	0	0
Aerococcus	0	0	0	0	4e-05	8e-05	0	9e-05	6e-05	0	0.00036	0	0	0	0	0	0	0	0.00108	0	0	0	0	0	0	0	0	0	0	0	0	0	0	0	0	0	0	0	0
Aeromicrobium	0	0	0	0	1e-05	0	0	0	3e-05	0	0	0	0	0	0	0	0	0	0.00108	0	0	0	0	0	0	0	0	0	0	0	0	0	0	0	0	0	0	1e-05	0
Aeromonas	0	0.00083	0	0	0	0	0	0	1e-04	0	0	0	0	0	0	0	0	0.00128	0	0	0	0	0	0	3e-04	0	0	0	0	0	0	2e-05	2e-05	3e-05	0	0	0.00029	4e-05	2e-05
Aerosticca	0	0	0	0	0	0	0	0	0	0	0	0	0	0	0	0	0	0.00064	0	0	0	0	0	0	0	0	0	0	0	0	0	0	0	0	0	0	0	0	1e-05
Aestuariibius	0	0	0	0	0	0	0	0	0	0	0	0	0	0	0	0	0.00044	0	0	0	0	0	0	0	0	0	0	0	0	0	0	0	0	0	0	0	0	0	0
Aestuariispira	0	0	0	0	0	0	0	0	3e-05	0	0	0	0	0	0	0	0	0	0	0	0	0	0	0	0	0	0	0	0	0	0	0	0	0	0	0	0	0	0
Afipia	0	0	0	0	0	0	0	0	0	0	0	0	0	0	0	0	0.00044	0	0	0	0	0	0	0	0	0	0	0	0	0	0	0	0	0	0	0	0	0	0
Agarilytica	0	0	0	0	0	0	0	0	0	0	0	0	0	0	0	0	0	0	0	0	0	0	0	0	0	0	0	0	0	0	0	0	0	0	0	0	0	0	0
Agathobacter	0	0	0	0	3e-05	0	0	9e-05	0	0	0	0	0	0	0	0	0	0.00128	0	0	0	0	0	0	0	0	0	0	0	0	0	0	0	0	0	0	0	0	0
Aggregatibacter	0.00013	0	0.00141	0.00082	0.00022	0	0.00157	0	0.00029	0.00052	0	0	0.18923	0	0	0.00151	0	0	0	0	0	0	0	0	0	0.00155	0	0	0	0	0	0	0	0	0.00091	0	0	0	0
Agreia	0	0	0	0	0	0	0	0	0	0	0	0	0	0	0	0	0	0	0	0	0	0	0	0	0	0	0	0	0	0	0	0	0	0	0	0	0	0	0
Agrobacterium	0	0.0025	0	0	3e-05	0	0.00031	0	3e-05	0	0	0	0	0	0	0	0.00533	0.00448	0	0	0	0	0	0	0	0	0	0.00019	0	0	0	0	0	0	0.00091	0	0	1e-05	0
Agrococcus	0	0	0	0	1e-05	8e-05	0	0	0	0	0	0	0	0	0	0	0	0	0	0	0	0	0	0	0	0	0	0	0	0	0	0	0	0	0	0	0	1e-05	0
Agromyces	0	0.00042	0	0	1e-05	0	0	9e-05	0	0	0	0	0	0	0	0.00151	0	0	0	0.00281	0	0	0	0	0	0	0	0	0	0	0	0	0	0	0	0	0	4e-05	0
Ahniella	0	0	0	0	0	0	0	0	0	0	0	0	0	0	0	0	0	0	0	0	0	0	0	0	0	0	0	0	0	0	0	0	0	0	0	0	0	1e-05	0
Akkermansia	0	0	0	0	3e-05	0	0	9e-05	1e-04	0	0	0	0	0	0	0	0	0	0	0	0	0	0	0	0	0	0	0	0	0	0	0	0	0	0	0	0	0	0
Alcaligenes	0.00013	0	0	0	0	0	0	0	3e-05	0	0	0	0	0	0	0	0	0	0	0	0	0	0	0	0	0	0	0	0	0	0	0	2e-05	3e-05	0	0	0	1e-05	1e-05
Alcanivorax	0	0	0	0	0	0	0	9e-05	0	0	0	0	0	0	0	0	0	0	0	0	0	0	0	0	0	0	0	0	0	0	0	1e-05	0	0	0	0	0	1e-05	1e-05
Algoriphagus	0	0	0	0	1e-05	0	0	0	3e-05	0	0	0	0	0	0	0	0	0	0	0	0	0	0	0	0	0	0	0	0	0	0	0	0	0	0	0	0	0	0
Aliamphritea	0	0	0	0	0	0	0	0	0	0	0	0	0	0	0	0	0	0	0	0	0	0	0	0	0	0	0	0	0	0	0	0	0	0	0	0	0	0	1e-05
Aliarcobacter	0	0.00042	0	0	0	8e-05	0	0	0	0	0	0	0	0	0	0	0	0.00064	0	0	0	0	0	0	0	0	0	0	0	0	0	0	0	0	0	0	0	0	0
Alicycliphilus	0	0	0	0	0	0.00016	0	0	0	0	0	0	0	0	0	0	0	0	0	0	0	0	0	0	0	0	0	0	0	0	0	0	0	0	0	0	0	0	0
Alicyclobacillus	0	0	0.00018	0	0	0	0	0	0	0	0	0	0	0	0	0	0.00178	0.00384	0	0	0	0	0	0	0	0	0	0	0	0	0	0	0	0	0	0	0	0	1e-05
Aliiroseovarius	0	0	0	0	0	0	0	0	0	0	0	0	0	0	0	0	0	0	0	0	0	0	0	0	0	0	0	0	0	0	0	0	0	0	0	0	0	0	0
Alistipes	0	0	0.00018	0.00018	0.00044	0	0	0.00018	0.00071	0	0	0	0	0	0	0	0	0	0	0	0	0	0	0	0	0	0.00029	0	0	1e-05	0	1e-05	0	0	0	0	0	1e-05	1e-05
Alkalicoccus	0	0	0	0	1e-05	0	0	0	0	0	0	0	0	0	0	0	0	0	0	0	0	0	0	0	0	0	0	0	0	0	0	0	0	0	0	0	0	0	0
Alkalihalophilus	0	0	0	0	0	0	0	0	0	0	0	0	0	0	0	0	0	0	0	0	0	0	0	0	0	0	0	0	0	0	0	0	0	0	0	0	0	0	0
Alkalilimnicola	0	0	0	0	0	0	0	0	0	0	0	0	0	0	0	0	0	0	0	0	0	0	0	0	0	0	0	0	0	0	0	0	0	0	0	0	0	0	0
Alkalimarinus	0	0	0	0	0	0	0	0	0	0	0	0	0	0	0	0	0	0	0	0	0	0	0	0	0	0	0	0	0.00022	0	0	0	0	0	0	0	0	0	0
Alkaliphilus	0	0	0	6e-05	0	0	0	0	3e-05	0.00013	0	0	0	0	0	0.00151	0	0	0	0	0	0	0	0	0	0	0	0	0	0	0	0	0	0	0	0	0	0	0
Alkalitalea	0	0	0	0	0	0	0	0	0	0	0	0	0	0	0	0	0	0	0	0	0	0	0	0	0	0	0	0	0	0	0	0	0	0	0	0	0	0	0
Alloactinosynnema	0	0	0	0	0	0	0	0	0	0	0	0	0	0	0	0	0	0	0	0	0	0	0	0	0	0	0	0	0	0	0	0	0	0	0	0	0	0	0
Alloalcanivorax	0	0	0	0	0	0	0	0	6e-05	0	0.00036	0	0	0	0	0.00151	0	0	0	0	0	0	0	0	0	0	0	0	0	0	0	0	1e-05	0	0	0	0	0	0
Allobaculum	0	0	0	0	1e-05	0	0	9e-05	0	0	0	0	0	0	0	0	0	0	0	0	0	0	0	0	0	0	0	0	0	0	0	0	0	0	0	0	0	0	0
Allobranchiibius	0	0	0	0	0	0	0	0	0	0	0	0	0	0	0	0	0	0	0	0	0	0	0	0	0	0	0	0	0	0	0	0	0	0	0	0	0	1e-05	0
Allochromatium	0	0	0	0	0	0	0	0	0	0	0	0	0	0	0	0	0	0.00064	0	0	0	0	0	0	0	0	0	0	0	0	0	0	0	0	0	0	0	0	0
Allocoleopsis	0	0	0	0	0	0	0	0	0	0	0	0	0	0	0	0	0	0	0	0	0	0	0	0.00094	0	0	0	0	0	0	0	0	0	0	0.00091	0	0	0	0
Allofrancisella	0	0	0	0	0	0	0	0	0	0	0	0	0	0	0	0	0	0	0	0	0	0	0	0	0	0	0	0	0	0	0	0	0	0	0	0	0	0	0
Allomeiothermus	0	0	0	0	0	0	0	0	0	0	0	0	0	0	0	0	0.00044	0.00064	0	0	0	0	0	0	0	0	0	0	0	0	0	0	0	0	0	0	0	0	0
Allomuricauda	0	0	0	0	0	0	0	0	0	0	0	0	0	0	0	0	0	0	0	0	0	0	0	0	0	0	0	0	0	0	0	0	0	0	0	0	0	0	0
Allorhizobium	0	0	0	0	0	0	0	0	0	0	0	0	0	0	0	0	0	0	0	0	0	0	0	0	0	0	0	0	0	0	0	0	0	0	0	0	0	0	0
Alloyangia	0	0	0	0	0	0	0	0	0	0	0	0	0	0	0	0	0	0	0	0	0	0	0	0	0	0	0	0	0	0	0	0	0	0	0	0	0	0	0
Alphatorquevirus	0	0	0	0	0	0.00016	0.00031	0	0	0	0	0	0	0	0.00123	0	0	0	0	0.00281	0	0.00169	0	0.00094	0	0.00311	0.00058	0	0	0	0	0	0	0	0.00091	0	0.00015	0	0
Altererythrobacter	0	0.00042	0	6e-05	1e-05	0	0	0	0	0	0	0	0	0	0	0	0	0	0	0	0	0	0	0	0	0	0	0	0	0	0	0	0	0	0	0	0	1e-05	0
Alteromonas	0	0	0	6e-05	1e-05	0	0	0	0	0	0	0	0	0	0	0	0	0	0.00108	0	0	0	0	0.00188	0	0	0	0	0	0	0	0	0	0	0	0	0	0	1e-05
Alysiella	0	0	0	0	1e-05	0	0	9e-05	0	0	0	0	0	0	0	0	0	0	0	0	0	0	0	0	0	0	0	0	0	0	0	0	0	0	0	0	0	0	0
Aminipila	0.00013	0	0.00018	0	3e-05	0	0	9e-05	0	0	0	0	0	0	0	0	0	0	0	0	0	0	0	0	0	0	0	0	0	0	0	0	0	0	0	0	0	0	0
Aminithiophilus	0	0	0	0	0	0	0	0	3e-05	0	0	0	0	0	0	0	0	0	0	0	0	0	0	0	0	0	0	0	0	0	0	0	0	0	0	0	0	0	0
Aminobacter	0	0	0	0	0	0	0	0	0	0	0	0	0	0	0	0	0.00044	0.00064	0	0	0	0	0	0	0	0	0	0	0	0	0	0	0	0	0	0	0	0	0
Amniculibacterium	0	0	0	0	3e-05	0	0	0	0	0	0	0	0	0	0	0	0	0	0	0	0	0	0	0	0	0	0	0	0	0	0	0	0	0	0	0	0	0	0
Amorphoplanes	0	0	0	0	0	0	0	0	0	0	0	0	0	0	0	0	0	0	0	0	0	0	0	0	0	0	0	0	0	0	0	0	0	0	0	0	0	0	0
Amphritea	0	0	0	0	0	0	0	0	3e-05	0	0	0	0	0	0	0	0	0	0	0	0	0	0	0	0	0	0	0	0	0	0	0	0	0	0	0	0	0	0
Amycolatopsis	0	0	0.00018	0	0	0	0	9e-05	1e-04	0.00013	0	0	0	0	0	0.00151	0.00089	0.00064	0	0	0.00476	0.00056	0	0	0	0	0	0	0	1e-05	0	1e-05	2e-05	0	0	0	0	0.00063	1e-05
Amygdalobacter	0	0	0	0	0	0	0	0	3e-05	0	0	0	0	0	0	0	0	0	0	0	0	0	0	0	0	0	0	0	0	0	0	0	0	0	0	0	0	0	0
Anabaenopsis	0	0	0	0	0	0	0	0	0	0	0	0	0	0	0	0	0	0	0	0	0	0	0	0	0	0	0	0	0	0	0	0	0	0	0	0	0	0	0
Anaerobutyricum	0	0	0	6e-05	3e-05	0	0	0	0	0	0	0	0	0	0	0	0	0	0	0	0	0	0	0	0	0	0	0	0	0	0	0	0	0	0	0	0	0	1e-05
Anaerococcus	0	0	0	0	0.00016	0	0	0	0.00246	0	0	0	0	0	0	0	0.00044	0	0	0	0	0.00056	0	0	0	0	0	0	0	0	0	0	0	0	0	0	0	0	0
Anaerocolumna	0	0	0.00018	0	1e-05	0	0	0	0	0	0	0	0	0	0	0	0	0	0	0	0	0	0	0	0	0	0	0	0	0	0	0	0	0	0	0	0	0	0
Anaerolinea	0	0	0	0	0	0	0	0	0	0	0	0	0	0	0	0	0	0	0	0	0	0	0	0	0	0	0	0	0	0	0	0	0	0	0	0	0	0	0
Anaeromicropila	0	0	0	0	0	0	0	0	0	0	0	0	0	0	0	0	0	0	0	0	0	0	0	0	0	0	0	0	0	0	0	0	0	0	0	0	0	0	0
Anaeromusa	0	0	0	0	0	0	0	0	3e-05	0	0	0	0	0	0	0	0	0.00064	0	0	0	0	0	0	0	0	0	0	0	0	0	0	0	0	0	0	0	0	0
Anaeromyxobacter	0	0	0	0	0	0	0	0	0	0	0	0	0	0	0	0	0	0	0	0	0	0	0	0	0	0	0	0	0	0	0	0	0	0	0	0	0	1e-05	0
Anaerostipes	0	0	0	0	4e-05	0	0	0	0	0	0	0	0	0	0	0	0	0	0	0	0	0	0	0	0	0	0	0	0	0	0	0	0	0	0	0	0	0	0
Anaerotruncus	0	0	0	0	0	0	0	0	0	0	0	0	0	0	0	0	0	0	0	0	0	0	0	0	0	0	0	0	0	0	0	0	0	0	0	0	0	0	0
Anatilimnocola	0	0	0	0	0	0	0	0	0	0	0	0	0	0	0	0	0	0	0	0	0	0	0	0	0	0	0	0	0	0	0	0	0	0	0	0	0	0	0
Ancylobacter	0	0	0	0	0	0	0	0	3e-05	0	0	0	0	0	0	0	0	0	0	0	0	0.00056	0	0	0	0	0	0	0	0	0	0	0	0	0	0	0	0	0
Aneurinibacillus	0	0	0	0	0	8e-05	0.00031	0	3e-05	0	0	0	0	0	0	0	0	0	0	0	0	0	0	0	0	0	0	0	0	0	0	0	0	0	0	0	0	0	0
Anoxybacillus	0	0	0	0	0	0	0	0	0	0.00013	0	0	0	0	0	0	0.00044	0	0	0	0	0	0	0	0	0	0	0	0	0	0	0	0	0	0	0	0	0	1e-05
Anoxybacter	0	0	0	0	0	0	0	0	0	0	0	0	0	0	0	0	0	0	0	0	0	0	0	0	6e-05	0	0	0	0	0	0	0	0	0	0	0	0	0	0
Anseongella	0	0	0	0	1e-05	0	0	0	0	0	0	0	0	0	0	0	0	0	0	0	0	0	0	0	0	0	0	0	0	0	0	0	0	0	0	0	0	0	0
Antarcticibacterium	0	0	0	6e-05	0	0	0	0	0	0	0	0	0	0	0	0.00302	0	0	0	0	0	0	0	0	0	0	0	0	0	0	0	0	0	0	0	0	0	0	0
Apibacter	0	0	0	0	1e-05	0	0	0	0	0	0	0	0	0	0	0	0	0.00064	0	0	0	0	0	0	0	0	0	0	0	0	0	0	0	0	0	0	0	0	0
Apilactobacillus	0	0	0	0	3e-05	0	0	9e-05	0	0.00013	0	0	0	0	0	0	0	0	0	0	0	0	0	0	0	0	0	0	0	0	0	0	0	0	0	0	0	0	0
Aquabacter	0	0	0	0	0	0	0	0	0	0	0	0.00062	0	0	0	0	0	0	0	0	0	0	0	0	0	0	0	0	0	0	0	0	0	0	0	0	0	0	0
Aquabacterium	0	0	0	0	3e-05	0	0	0	0	0	0	0	0	0	0	0	0	0	0	0	0	0.00056	0	0	0	0	0	0	0	0	0	0	0	0	0	0	0	1e-05	1e-05
Aquaspirillum	0	0	0	0	0	0	0	0	0	0	0	0	0	0	0	0	0	0	0	0	0	0	0	0	0	0	0	0	0	0	0	0	0	0	0	0	0	0	0
Aquibium	0	0	0	0	0	0	0	0	0	0	0	0	0	0	0	0	0	0.00064	0	0	0	0	0	0	0	0	0	0	0	0	0	0	0	0	0	0	0	0	0
Aquicella	0.00013	0	0	0	0	0	0	0	0	0	0	0	0	0	0	0	0	0.00064	0	0	0	0	0	0	0	0	0	0	0	0	0	0	0	0	0	0	0	0	0
Aquihabitans	0	0	0	0	0	8e-05	0	0	0	0	0	0	0	0	0	0	0	0	0	0	0	0	0	0	0	0	0	0	0	0	0	0	0	0	0	0	0	0	0
Aquiluna	0	0	0	0	0	8e-05	0	0	0	0	0	0	0	0	0	0	0	0	0	0	0	0	0	0	0	0	0	0	0	0	0	0	0	0	0	0	0	0	0
Aquimarina	0	0	0	0	0	0	0	9e-05	0	0	0	0	0	0	0	0	0	0	0	0	0	0	0	0.00094	0	0	0	0	0	0	0	0	0	0	0	0	0	1e-05	0
Aquincola	0	0.00042	0	0	0	0	0	0	0	0	0	0	0	0	0	0	0	0.00064	0	0	0	0	0	0	0	0	0	0	0	0	0	0	0	0	0	0	0	0	0
Aquipluma	0	0.00042	0	0	6e-05	0	0	0	3e-05	0	0	0	0	0	0	0	0	0	0	0	0	0	0	0	0	0	0	0	0	0	0	0	0	0	0	0	0	0	0
Aquirhabdus	0	0	0	0	0	0	0	0	0	0	0	0	0	0	0	0	0	0	0	0	0	0	0	0	0	0	0	0	0	0	0	0	0	0	0	0	0	0	0
Aquirufa	0	0	0	0	0	0	0	0	0	0	0	0	0	0	0	0	0	0.00256	0	0	0	0	0	0	0	0	0	0	0	0	0	0	0	0	0	0	0	0	0
Aquisalimonas	0	0	0	0	0	0	0	0	3e-05	0.00013	0	0	0	0	0	0	0	0	0	0	0	0	0	0	0	0	0	0	0	0	0	0	0	0	0	0	0	0	0
Aquisalinus	0	0	0	0	0	8e-05	0	0	0	0	0	0	0	0	0	0	0	0	0	0	0	0	0	0	0	0	0	0	0	0	0	0	0	0	0	0	0	0	0
Aquisediminimonas	0	0	0	0	0	0	0	0	0	0	0	0	0	0	0	0	0	0	0	0	0	0	0	0	0	0	0	0	0	0	0	0	0	0	0	0	0	1e-05	0
Aquisphaera	0	0	0	0	0	0	0.00031	0	0	0	0	0	0	0	0	0	0	0	0	0	0	0	0	0	0	0	0	0	0	0	0	0	0	0	0	0	0	0	1e-05
Aquitalea	0	0	0	6e-05	0	0	0	0	0	0	0	0	0	0	0	0	0.00044	0.00064	0	0	0	0	0	0	0	0	0	0	0	0	0	0	0	0	0	0	0	0	0
Arabiibacter	0	0	0	0	0	0	0	0	0	0	0	0	0	0	0	0	0	0	0	0	0	0	0	0	0	0	0	0	0	0	0	0	0	0	0	0	0	0	0
Arachidicoccus	0	0	0	0	1e-05	0	0	0	6e-05	0	0	0	0	0	0	0	0	0	0	0	0	0	0	0	0	0	0	0	0	0	0	0	0	0	0	0	0	0	0
Arachnia	0	0	0.00846	0	0.0024	8e-05	0.00031	0	3e-05	0	0	0	0	0	0	0	0	0.00128	0	0	0	0	0	0	0	0	0	0.00019	0	0	0	3e-05	0	3e-05	0	0	0.00015	0	0
Arcanobacterium	0	0	0	0	3e-05	0	0	0	6e-05	0.00013	0	0	0	0	0	0	0	0	0	0	0	0	0	0	0	0	0	0	0	0.00024	0	0	0	0	0	0	0	0	0
Archangium	0	0	0	0	0	0	0	0	0	0	0	0	0	0	0	0	0	0	0	0	0	0	0	0	0	0	0	0	0	0	0	0	0	0	0	0	0	3e-05	0
Arcobacter	0	0	0	0	0	0	0	0	0	0	0.00036	0	0	0	0	0	0	0.00064	0	0	0	0	0	0	0	0	0	0	0	0	0	0	0	0	0	0	0	1e-05	1e-05
Arcticibacterium	0	0	0	0	0	0	0	0	3e-05	0	0	0	0	0	0	0	0	0	0	0	0	0	0	0	0	0	0	0	0	0	0	0	0	0	0	0	0	0	0
Arenimonas	0	0	0	0	0	0	0	0	0	0	0	0	0	0	0	0	0	0	0	0	0	0	0	0	0	0	0	0	0	0	0	0	2e-05	0	0	0	0	4e-05	0
Aristaeella	0	0	0	0	1e-05	0	0	0	0	0	0	0	0	0	0	0	0	0	0	0	0	0	0	0	0	0	0	0	0	0	0	0	0	0	0	0	0	0	0
Aromatoleum	0	0	0	0	0	0	0	0	0	0	0	0	0	0	0	0	0	0	0	0	0	0	0	0	0	0	0	0	0	0	0	0	0	0	0	0	0	0	0
Arsenophonus	0	0	0	0	0	0	0	0	0	0.00013	0	0	0	0	0	0	0.00044	0	0	0	0	0	0	0	0	0	0	0	0	0	0	0	0	0	0	0	0	0	0
Arthrobacter	0.00013	0	0	0.00012	0.00013	0	0	0.00054	0.00023	0.00026	0.00036	0.00247	0	0	0.00123	0	0.00044	0	0	0	0	0	0	0	0	0	0	0	0	1e-05	0	2e-05	1e-05	0	0	0	0.00015	3e-05	5e-05
Asaia	0	0	0	0	1e-05	0	0	0	0	0	0	0	0	0	0	0	0	0	0	0	0	0	0	0	0	0	0	0	0	0	0	0	0	0	0	0	0	1e-05	0
Ascochyta	0	0	0	0	0	0	0	0	3e-05	0	0	0	0	0	0	0	0	0	0	0	0	0	0	0	0	0	0	0	0	0	0	0	0	0	0	0	0	3e-05	0
Aspergillus	0.00013	0.02128	0.00018	0.00463	1e-05	0.00024	0.24748	0	0.00113	0	0	0	0.02896	0	0.05055	0	0	0	0.00324	0	0.49524	0.00618	0.03761	0	0	0.06056	0.02879	0.00019	0	0	0	0	0	0	0	0	0	0.00012	0.00012
Asticcacaulis	0	0	0	0	1e-05	8e-05	0	0	0	0	0	0	0	0	0	0	0.00133	0.00448	0	0	0	0	0	0	0	0	0	0	0	0	0	0	0	0	0	0	0	0	0
Atlantibacter	0	0	0	0	0	0	0	0	0	0	0	0	0	0	0	0	0	0	0	0	0	0	0	0	6e-05	0	0	0	0	0	0	0	0	0	0	0	0	0	1e-05
Atopobium	0.00121	0	0	0	1e-05	0	0	0	3e-05	0	0	0	0	0	0	0	0	0	0	0	0	0	0	0	0	0	0	0	0	0	0	2e-05	0	0	0	0	0	0	0
Aurantiacibacter	0	0	0	0	0	0	0	0	0	0	0	0.00062	0	0	0	0	0	0	0	0	0	0	0	0	0	0	0	0	0	0	0	0	0	0	0	0	0	0	0
Aureibacter	0	0	0	6e-05	0	0	0	0	0	0	0	0	0	0	0	0	0	0	0	0	0	0	0	0	0	0	0	0	0	0	0	0	0	0	0	0	0	0	0
Aureibaculum	0	0	0	0	1e-05	0	0	0	0	0	0	0	0	0	0	0	0	0	0	0	0	0	0	0	0	0	0	0	0	0	0	0	0	0	0	0	0	0	0
Aureimonas	0	0	0	0	0	8e-05	0.00031	0	0	0	0	0	0	0	0	0	0	0	0	0	0	0	0	0	0	0	0	0	0	0	0	0	0	0	0	0	0	3e-05	1e-05
Aureispira	0	0	0	0	0	0	0	0	0	0	0	0	0	0	0	0	0	0	0	0	0	0	0	0	0	0.00155	0	0	0	0	0	0	0	0	0	0	0	0	0
Auritidibacter	0	0	0	0	6e-05	0	0	0	0	0	0	0	0	0	0	0	0	0	0	0	0	0	0	0	0	0	0	0	0	0	0	0	0	0	0	0	0.00015	0	0
Australozyma	0	0	0	0	0	0	0	0	0	0	0	0	0	0	0	0	0	0	0	0	0	0	0	0	0	0	0	0	0	0	0.00054	0	0	0	0	0	0	0	0
Avibacterium	0	0	0	6e-05	0	0	0	0	3e-05	0	0	0	0	0	0	0	0	0	0	0	0	0	0	0	0	0	0	0	0	0	0	0	0	0	0	0	0	0	0
Azoarcus	0	0	0	0	0	0	0	0	6e-05	0	0	0	0	0	0	0	0	0.00064	0	0	0	0	0	0	0	0	0	0	0	0	0	0	1e-05	0	0	0	0	1e-05	0
Azonexus	0	0	0	0	1e-05	0	0	0	0	0	0	0	0	0	0	0	0	0.00064	0	0	0	0	0	0	0	0	0	0	0	0	0	0	0	0	0	0	0	0	0
Azorhizobium	0	0.00042	0	0	0	0	0	0	0	0	0	0	0	0	0	0	0	0	0	0	0	0	0	0	0	0	0	0	0	0	0	0	0	0	0	0	0	0	0
Azospira	0	0	0	0	0	0	0	0	3e-05	0	0	0	0	0	0	0	0.00044	0	0	0	0.00476	0	0	0	0	0	0	0	0	0	0	0	0	0	0	0	0	0	1e-05
Azospirillum	0	0.00125	0	0	0	0	0	9e-05	0	0	0	0	0	0	0	0	0	0.00064	0.00108	0	0	0	0	0	0	0	0	0	0	0	0	0	1e-05	3e-05	0	0	0	0	2e-05
Azotobacter	0	0	0	0	0	0	0	0	0	0	0.00108	0	0	0	0	0	0	0	0	0	0	0	0	0	0	0	0	0	0	0	0	3e-05	0	3e-05	0	0	0.00044	1e-05	7e-05
Babesia	0	0	0	0	0	0	0	0	0.00019	0	0	0	0	0	0	0	0	0.0032	0	0	0	0	0	0	0	0	0	0	0	0	0	0	0	0	0	0	0	0	0
Bacelvirus	0	0	0	0	0	0	0	0	0	0	0	0	0	0	0	0	0	0.00064	0	0	0	0	0	0	0	0	0	0	0	0	0	0	0	0	0	0	0	0	0
Bacillus	4e-04	0.00042	0	6e-05	0.00038	0.00016	0	0.00018	1e-04	0.00039	0.00108	0	0	0	0	0.00302	0	0	0	0	0	0	0	0.00094	0	0	0	0.00056	0.00045	1e-05	0	5e-05	0.00033	0	0	0	0.00015	1e-05	3e-05
Bacterioplanes	0	0	0	0	0	0	0	0	0	0	0	0	0	0	0	0	0	0	0	0	0	0	0	0	0	0	0	0	0	0	0	0	0	0	0	0	0	0	1e-05
Bacteroides	0	0.00125	0.00088	0.00035	0.00225	0.00097	0.00031	0.00116	0.00236	0.00052	0	0	0	0	0.00247	0	0.00044	0.00128	0	0	0	0.00169	0.00221	0	6e-05	0	0	0	0	7e-05	0	4e-05	0	0	0	0	0	0	0
Baekduia	0	0	0	0	0	0	0	0	0	0	0	0	0	0	0	0	0	0	0	0	0	0	0	0	0	0	0	0	0	0	0	0	0	0	0	0	0	0	0
Barnesiella	0	0	0	0	0.00015	0	0	0.00018	0.00036	0	0	0	0	0	0	0	0.00044	0	0	0	0	0	0	0	0	0	0	0	0	0	0	0	0	0	0	0	0	0	0
Barrientosiimonas	0	0	0	0	0	0	0	0	0	0	0	0	0	0	0	0	0	0	0.00108	0	0	0	0	0	0	0	0	0	0	0	0	0	0	0	0	0	0	0	0
Bartonella	0	0	0.00018	0	0	0	0	0	3e-05	0	0	0	0	0	0	0	0.00089	0	0	0	0	0	0	0	0	0	0	0	0	0	0	0	0	0	0	0	0	0	1e-05
Basilea	0	0	0	0	0	0	0	0	0	0	0.00036	0	0	0	0	0	0	0	0	0	0	0	0	0	0	0	0	0	0	0	0	0	0	0	0	0	0	0	0
Bdellovibrio	0	0	0	0	1e-05	0	0	9e-05	3e-05	0	0	0	0	0	0	0	0.00044	0	0	0	0	0	0.00221	0	0	0	0	0.00019	0	0	0	0	0	0	0	0	0	0	0
Belliella	0	0	0	0	1e-05	0	0	0	0	0	0	0	0	0	0	0	0	0	0	0	0	0	0	0	0	0	0	0	0	0	0	0	0	0	0	0	0	0	0
Bergeyella	0	0	0	0	3e-05	0	0	0	0	0	0	0	0	0	0	0	0	0	0	0	0	0	0	0	0	0	0	0	0	1e-05	0	0	0	0	0	0	0	0	0
Bernardetia	0	0	0	0	0	8e-05	0	9e-05	0	0	0	0	0	0	0	0	0	0.00064	0	0	0	0	0	0	0	0	0	0	0	0	0	0	0	0	0	0	0	0	0
Berryella	0	0	0	0	1e-05	0	0	0.00134	0	0	0	0	0	0	0	0	0	0	0	0	0	0	0	0	0	0	0	0	0	0	0	0	0	0	0	0	0	0	0
Besnoitia	0	0	0	0	0	0	0	0	0	0	0	0	0	0	0	0	0	0	0	0	0	0	0	0	0	0	0	0	0	0	0	1e-05	0	0	0.00362	0	0	0.00012	0
Betatorquevirus	0	0	0	0	0	0	0	0	0	0	0	0	0	0	0	0	0	0	0	0	0	0	0	0.00094	0	0	0	0	0	0	0	0	0	0	0	0	0	0	0
Bifidobacterium	0.00067	0.00042	0.00035	6e-05	4e-05	0	0.00031	0.00018	6e-05	0.00026	0	0.00062	0	0	0	0	0	0	0	0.00281	0	0.00056	0	0	0	0	0	0	0.00045	0	0	2e-05	0	0	0	0	0.00029	0	1e-05
Blastococcus	0	0	0	0	0	0.00032	0	0	0	0	0	0.00062	0	0	0	0	0	0	0.00432	0	0.00476	0	0	0	0	0	0	0	0	0	0	0	0	0	0	0	0	0	0
Blastomonas	0	0	0	0	0	0	0	9e-05	0	0	0	0	0	0	0	0	0.00044	0	0	0	0	0	0	0	0	0	0	0	0	0	0	0	0	0	0	0	0	0	0
Blattabacterium	0	0	0	0	1e-05	8e-05	0	9e-05	3e-05	0	0	0	0	0	0	0	0	0	0	0	0	0	0	0	0	0	0	0	0	0	0	0	0	0	0	0	0	0	0
Blautia	0	0	0.00106	0	6e-05	0	0	0	0	0	0	0	0	0	0	0	0	0	0	0	0	0	0	0	0	0	0	0	0	0	0	0	0	0	0	0	0.00015	0	0
Bohxovirus	0	0	0	0	0	0	0	0	0	0	0	0	0	0	0	0	0	0	0	0	0	0	0	0	0	0	0	0	0	0	0	6e-05	0	0	0	0	0	0	0
Bordetella	0.00013	0	0	0	0	0	0	0	0	0	0	0	0	0	0	0	0.00044	0	0	0	0	0	0	0	0.00012	0	0.00029	0	0	0	0	1e-05	1e-05	3e-05	0.00091	0	0	4e-05	2e-05
Borrelia	0	0	0	0	0	0	0	0	0	0	0	0	0	0	0	0	0	0	0	0	0	0	0.00221	0	0	0	0	0	0	0	0	0	0	0	0	0	0	0	0
Borreliella	0	0	0	0	1e-05	0	0.00031	0	0	0	0	0	0	0	0	0	0	0	0	0	0	0	0	0	0	0	0	0	0	0	0	0	0	0	0	0	0	0	0
Bosea	0	0	0	0	0	0	0	0.00018	0	0	0	0	0.00067	0	0	0	0	0.00128	0	0	0	0	0	0	0	0	0	0	0	0	0	0	0	0	0	0	0	1e-05	1e-05
Botrytis	0	0	0	0	0	0	0	0	0	0	0	0	0	0	0	0	0	0	0	0	0	0	0	0	0	0	0	0	0	0	0	0	0	0	0	0	0	0	0
Boudabousia	0	0	0	0	1e-05	0	0	0	3e-05	0	0	0	0	0	0	0	0	0	0	0	0	0	0	0	0	0	0	0	0	1e-05	0	0	0	0	0	0	0	0	0
Brachybacterium	0	0	0	0	0	0	0	0	3e-05	0.00013	0	0	0	0	0	0.00452	0.00044	0	0.00108	0	0	0	0	0.00094	0.00012	0	0	0	0	0	0	0	0	0	0	0	0.00015	0	0
Brachyspira	0	0	0	0	3e-05	0	0	0	3e-05	0.00013	0	0	0	0	0	0	0	0	0	0	0	0	0	0	0	0	0	0	0	0	0	0	0	0	0	0	0	0	0
Bradyrhizobium	0	0.00083	0	0.00012	0	0.00411	0.00031	0.00063	1e-04	0	0.00144	0.00185	0	0	0	0.00302	0.00311	0.03071	0.00216	0.00281	0	0	0.00442	0	0.00097	0.00155	0	0	0.00067	6e-05	8e-05	3e-05	2e-05	1e-04	0	0	0	0.00011	4e-05
Brenneria	0	0	0	0	0	0	0	0	0	0	0	0	0	0	0	0	0	0	0	0	0	0	0	0	0	0	0	0	0	0	0	0	0	0	0	0	0	0	0
Breoghania	0	0	0	0	1e-05	0	0	0	0	0	0	0	0	0	0	0	0.00044	0	0	0	0	0	0	0	0	0	0	0	0	0	0	0	0	0	0.00091	0	0	0	0
Brettanomyces	0	0	0	0	0	0	0	0	0	0	0.00144	0	0	0	0	0	0	0	0	0	0	0	0	0	0	0	0	0	0	0	0	0	0	0	0	0	0	0	0
Brevibacillus	0	0	0	0	0	0	0	9e-05	0	0	0	0	0	0	0	0	0	0	0	0	0	0	0	0	0	0	0	0	0	0	0	0	0	0	0	0	0	0	0
Brevibacterium	0	0	0	6e-05	1e-04	0	0	0	0	0.00013	0.00036	0.00062	0.00067	0	0	0	0.00178	0.00064	0	0	0	0.00112	0.00221	0	0	0	0	0	0	1e-05	0	0	0	0	0	0.00877	0	0	1e-05
Brevirhabdus	0	0	0	0	0	0	0	9e-05	0	0	0	0	0	0	0	0	0	0	0	0	0	0	0	0	0	0	0	0	0	0	0	0	0	0	0	0	0	0	0
Brevundimonas	0	0	0.00018	0	1e-05	0	0.00031	0.00027	3e-05	0.00013	0.00072	0.00247	0	0	0	0	0.00133	0.01088	0.00432	0	0.01429	0	0	0	6e-05	0	0	0	0	0	8e-05	0	1e-05	7e-05	0	0	0	5e-05	1e-05
Brochothrix	0	0	0	0	1e-05	0	0	0	0	0	0	0	0	0	0	0	0	0	0	0	0	0	0	0	0	0	0	0	0	0	0	0	0	0	0	0	0	0	0
Brucella	0	0	0	0	0	0.00016	0	0	0	0.00013	0	0	0	0	0	0.00151	0	0	0.00216	0	0	0	0	0	0	0	0	0	0	0	0	0.00016	0	0	0.00091	0	0	1e-05	3e-05
Buchananella	0	0	0	0	0	0	0	0	0	0.00013	0	0	0	0	0	0	0	0	0	0	0	0	0	0	0	0	0	0	0	0	0	0	0	0	0	0	0	0	0
Buchnera	0	0	0	6e-05	1e-05	0	0	0	3e-05	0.00013	0	0	0	0	0.00123	0	0.00044	0	0	0	0	0	0	0.00094	0	0	0	0	0	0	0	0	0	0	0	0	0	0	0
Bulleidia	0	0	0	0	1e-05	0	0	0	1e-04	0.00026	0	0	0	0	0	0	0	0	0	0	0	0	0	0	0	0	0	0	0	0	0	0	0	0	0	0	0.00015	0	0
Burkholderia	0	0.0096	0	6e-05	3e-05	0.00016	0	0.00054	0.00023	0.00248	0.00036	0	0	0	0	0	0.00311	0.0064	0	0	0	0.00169	0	0	0.00012	0	0	0	0	3e-05	8e-05	1e-05	2e-05	0	0	0	0	0.00016	5e-05
Buttiauxella	0	0	0	0	0	0	0	0	0	0	0	0	0	0	0	0	0	0	0	0	0	0	0	0	6e-05	0	0	0	0	0	0	0	0	0	0	0	0	0	0
Butyricimonas	0	0	0	0	3e-05	0	0	0	0	0	0	0	0	0	0	0	0	0	0	0	0	0	0	0	0	0	0	0	0	0	0	0	0	0	0	0	0	0	0
Butyrivibrio	0	0	0	0	1e-05	0	0	0	0	0	0	0	0	0	0	0	0	0	0	0	0	0	0	0	0	0	0	0	0	0	0	0	0	0	0	0	0	0	0
Bythopirellula	0	0	0	0	0	0	0	0	0	0	0	0	0	0	0	0	0	0	0	0	0	0	0.00221	0	0	0	0	0	0	0	0	0	0	0	0	0	0	0	0
Caballeronia	0	0.00125	0	6e-05	3e-05	0	0	0	3e-05	0	0.00036	0	0	0	0	0	0.00089	0.00128	0	0	0	0	0	0	0	0	0	0	0	0	0	0	0	0	0	0	0	0	0
Cacepaovirus	0	0	0	0	0	0	0	0	0	0	0	0	0	0	0	0	0	0	0	0	0	0	0	0	0	0	0	0	0	0	0	0	0	0	0	0	0	0	0
Caenibius	0	0	0	0	0	0	0	0	0	0.00013	0	0	0	0	0	0	0	0	0	0	0	0	0	0	0	0	0	0	0	0	0	0	0	0	0	0	0	0	0
Caldicellulosiruptor	0	0.00042	0	0	0	0	0	0	0	0	0	0	0	0	0	0	0	0	0	0	0	0	0	0	0	0	0	0	0	0	0	0	0	0	0.00091	0	0	0	0
Caldichromatium	0	0	0	0	0	0	0	0	0	0	0	0	0	0	0	0	0	0	0	0	0	0	0	0	0	0	0	0	0	0	0	0	0	0	0	0	0	0	0
Caldifermentibacillus	0	0	0	6e-05	0	0	0	0	0	0	0	0	0	0	0	0	0	0	0.00108	0	0	0	0	0	0	0	0	0	0	0	0	0	0	0	0	0	0	0	0
Caldimonas	0	0	0	0	0	8e-05	0	0	0	0	0.00144	0	0.00135	0	0	0	0.00089	0.0032	0.00108	0	0	0.00056	0	0	0	0.00155	0	0	0	0	0	0	0	3e-05	0.00181	0	0	0	0
Caldisericum	0	0	0	0	0	0	0	0	0	0	0	0	0	0	0	0	0	0	0	0	0	0	0	0	0	0	0	0	0	0	0	0	0	0	0	0	0	0	0
Calditerrivibrio	0	0	0	0	0	0	0	0	0	0	0	0	0	0	0	0	0	0	0	0	0	0	0	0	0	0.00155	0	0	0	0	0	0	0	0	0	0	0	0	0
Caloramator	0	0	0	0	0	0	0	9e-05	3e-05	0	0	0	0	0	0	0	0	0	0	0	0	0	0	0	0	0	0	0	0	0	0	0	0	0	0	0	0	0	0
Caloranaerobacter	0	0	0	0	0	0	0	0	3e-05	0	0	0	0	0	0	0	0	0	0	0	0	0	0	0	0	0	0	0	0	0	0	0	0	0	0	0	0	0	0
Caminibacter	0	0	0	0	0	0	0	0	0	0	0	0	0	0	0	0	0	0	0	0	0	0	0	0	0	0	0	0	0	0	0	0	0	0	0	0	0	0	0
Campylobacter	0.00483	0.01043	0.07035	0.00744	0.00423	0.00024	0.00157	0.0033	0.00294	0.01122	0.01115	0.02283	0	0.01316	0.02713	0	0.004	0	0.01296	0.01124	0	0.01011	0.00664	0	0	0	0	0.00093	0.00089	6e-05	0.00046	0.00019	2e-05	0	0	0	0.00044	1e-05	0
Candida	0.00148	0	0	0.00311	0	0	0	0.00348	0.00773	0.0017	0	0	0	0	0	0	0	0	0	0.04775	0	0	0	0.00471	0	0	0	0.00037	0	0	8e-05	0.00024	0	0	0.00091	0	0.00015	1e-04	0
Candidatus_Absconditicoccus	0	0	0	0	1e-05	0	0	0	3e-05	0	0	0	0	0	0	0	0	0	0	0	0	0	0	0	0	0	0	0	0	0	0	0	0	0	0	0	0	0	0
Candidatus_Arthromitus	0.00013	0	0	0	0	0	0	0	0	0.00013	0	0	0	0	0	0	0	0	0	0	0	0	0	0	0	0	0	0	0	0	0	0	0	0	0	0	0	0	0
Candidatus_Babela	0	0	0	0	1e-05	0	0	0	0	0	0	0	0	0	0	0	0	0	0	0	0	0	0	0	0	0	0	0	0	0	0	0	0	0	0	0	0	0	0
Candidatus_Bipolaricaulis	0	0	0	0	1e-05	0	0	0	0	0	0	0	0	0	0	0	0	0	0	0	0	0	0	0	0	0	0	0	0	0	0	0	0	0	0	0	0	0	0
Candidatus_Blochmanniella	0	0	0	0	1e-05	0	0	0	0	0	0	0	0	0	0	0	0	0	0	0	0	0	0	0	0	0	0	0	0	0	0	0	0	0	0	0	0	1e-05	2e-05
Candidatus_Cardinium	0.00013	0	0	0	0	0	0	0	0	0	0	0	0	0	0	0	0	0	0	0	0	0	0	0	0	0	0	0	0	0	0	0	0	0	0	0	0	0	0
Candidatus_Carsonella	0	0	0	0	0	0	0	0	0	0	0	0	0	0	0	0	0	0	0	0	0	0	0	0	0	0	0	0	0	0	0	0	0	3e-05	0	0	0	0	0
Candidatus_Chlorohelix	0	0	0	0	0	0	0	0	0	0	0	0	0	0	0	0	0	0	0	0	0	0	0	0	0	0	0	0	0	0	0	0	0	3e-05	0	0	0	0	0
Candidatus_Comchoanobacter	0	0	0	0	0	0	0	9e-05	0	0	0	0	0	0	0	0	0	0	0	0	0	0	0	0	0	0	0	0	0	0	0	0	0	0	0	0	0	0	0
Candidatus_Contubernalis	0	0	0	0	0	0	0	0	0	0	0	0	0	0	0	0	0	0	0	0	0	0	0	0	0	0	0	0	0	0	0	0	0	0	0	0	0	0	0
Candidatus_Deianiraea	0	0	0	0	0	0	0	0	0	0	0	0	0	0	0	0	0.00089	0	0	0	0	0	0	0	0	0	0	0	0	0	0	0	0	0	0	0	0	0	0
Candidatus_Epulonipiscium	0	0	0	0	1e-05	0	0	0	0	0	0	0	0	0	0	0	0	0	0	0	0	0	0	0	0	0	0	0	0	0	0	0	0	0	0	0	0	0	0
Candidatus_Fervidibacter	0	0	0	0	0	0	0	0	3e-05	0	0	0	0	0	0	0	0	0	0	0	0	0	0	0	0	0	0	0	0	0	0	0	0	0	0	0	0	0	0
Candidatus_Fokinia	0	0	0	0	0	0	0	0	0	0	0	0	0	0	0	0	0	0	0	0	0	0	0	0	0	0	0	0	0	0	0	0	0	0	0	0	0	0	0
Candidatus_Fukatsuia	0	0	0	0	0	0	0	9e-05	0	0	0	0	0	0	0	0	0	0	0	0	0	0	0	0	0	0	0	0	0	0	0	0	0	0	0	0	0	0	0
Candidatus_Gromoviella	0	0	0	0	0	0	0	0	0	0	0	0	0	0	0	0	0.00044	0	0	0	0	0	0	0	0	0	0	0	0	0	0	0	0	0	0	0	0	0	0
Candidatus_Karelsulcia	0	0	0	0	0	0	0	0	0	0	0	0	0	0	0	0	0	0	0	0	0	0	0	0	0	0	0	0	0	0	0	0	0	0	0	0	0	0	0
Candidatus_Kinetoplastibacterium	0.00013	0	0	0	1e-05	0	0	0	0	0	0	0	0	0	0	0	0	0.00064	0	0	0	0	0	0	0	0	0	0	0	0	0	0	0	0	0	0	0	0	0
Candidatus_Korobacter	0	0	0	6e-05	1e-05	0	0	0	0	0	0	0	0	0	0	0	0	0	0	0	0	0	0	0	0	0	0	0	0	0	0	0	0	0	0	0	0	0	0
Candidatus_Kuenenia	0	0	0	0	1e-05	0	0	0	0	0	0	0	0	0	0	0	0	0	0	0	0	0	0	0	0	0	0	0	0	0	0	0	0	0	0	0	0	0	0
Candidatus_Methylocalor	0	0	0	0	0	0	0	0	0	0	0	0	0	0	0	0	0	0	0	0	0	0	0	0	0	0	0	0	0	0	0	0	0	0	0	0	0	1e-05	0
Candidatus_Methylopumilus	0	0	0	0	0	8e-05	0	0	0	0	0	0	0	0	0	0	0	0	0	0	0	0	0	0	0	0	0	0	0	0	0	0	0	0	0	0	0	0	0
Candidatus_Minimicrobia	0	0	0	0	0.00055	0.00169	0	0	0	0.00039	0	0	0	0	0	0	0	0	0	0	0	0	0	0	0	0	0	0	0	0	0	0.00023	0	0	0	0	0	0	0
Candidatus_Mycosynbacter	0	0	0	0	0	0	0	0	0	0	0	0	0	0	0	0	0	0.00064	0	0	0	0	0	0	0	0	0	0	0	0	0	0	0	0	0	0	0	0	0
Candidatus_Nanosynbacter	0	0	0	0	0.00192	0.00548	0	0	0	0.00091	0	0	0	0	0	0	0.00044	0	0	0	0	0	0	0	0	0	0	0	0	0	0	0.00051	0	0	0	0	0	0	0
Candidatus_Nitrosacidococcus	0	0	0	0	0	0	0	0	0	0	0	0	0	0	0	0	0	0	0	0	0	0	0	0	0	0	0	0	0	0	0	0	0	0	0	0	0	0	0
Candidatus_Nitrosoglobus	0	0	0	0	0	0	0	0	0	0	0	0	0	0	0	0	0	0	0	0	0	0	0	0	0	0	0	0	0	0	0	0	0	0	0	0	0	0	0
Candidatus_Palibaumannia	0	0	0	6e-05	0	0	0	0	0	0	0	0	0	0	0	0	0	0	0	0	0	0	0	0	0	0	0	0	0	0	0	0	0	0	0	0	0	0	0
Candidatus_Pelagibacter	0	0	0	0	0	0	0	0	0	0	0	0	0	0	0	0	0	0	0	0	0	0	0	0	0	0	0	0	0	0	0	0	0	0	0	0	0	0	0
Candidatus_Pelagisphaera	0	0	0	0	0	0	0	0	0	0	0	0	0	0	0	0	0	0	0	0	0	0	0	0	0	0	0	0	0	0	0	0	0	0	0	0	0	0	0
Candidatus_Phaeomarinobacter	0	0	0	0	0	0	0	0	0	0	0	0	0	0	0	0	0	0	0	0	0	0	0	0	0	0	0	0	0	0	0	0	0	0	0	0	0	0	0
Candidatus_Phytoplasma	0	0	0	0	0	0	0	0	0	0	0	0	0	0	0	0	0	0	0	0	0	0	0	0	0	0	0.00029	0	0	0	0	0	0	0	0	0	0	0	0
Candidatus_Planktophila	0	0	0	0	0	0	0	0	0	0	0	0	0	0	0	0	0	0.00064	0	0	0	0	0	0	0	0	0	0	0	0	0	0	0	0	0	0	0	0	0
Candidatus_Portiera	0	0	0	0	0	0	0	0	0	0	0	0	0	0	0	0	0	0	0	0	0	0	0	0	0	0	0	0	0	0	0	0	0	3e-05	0	0	0	0	0
Candidatus_Promineifilum	0	0	0	0	0	0	0	0	0	0	0	0	0	0	0	0.00151	0	0	0	0	0	0	0	0	0	0	0	0	0	0	0	0	0	0	0	0	0	0	0
Candidatus_Protochlamydia	0	0	0.00018	0	0	0	0	0	0	0	0	0	0	0	0	0	0	0	0	0	0	0	0	0	0	0	0	0	0	0	0	0	0	0	0	0	0	0	0
Candidatus_Puniceispirillum	0	0	0	0	0	0	0	0	0	0	0	0	0	0	0	0	0	0	0	0	0	0	0	0	0	0	0	0	0	0	0	0	0	0	0	0	0	0	0
Candidatus_Reidiella	0	0	0	0	0	0	0	0	0	0	0	0	0	0	0	0	0	0	0	0	0	0	0	0	0	0	0	0	0	0	0	0	0	0	0	0	0	0	0
Candidatus_Riesia	0	0	0	0	0	0	0	0	0	0	0	0	0	0	0	0	0	0	0	0	0	0	0	0	0	0	0	0	0	0	0	0	0	0	0	0	0	1e-05	0
Candidatus_Saccharimonas	0	0	0	0	4e-05	0	0	0	0	0	0	0	0	0	0	0	0	0	0	0	0	0	0	0	0	0	0	0	0	0	0	0	0	0	0	0	0	0	0
Candidatus_Syntrophocurvum	0	0.00042	0	0	0	0	0	0	0	0	0	0	0	0	0	0	0	0	0	0	0	0	0	0	0	0	0	0	0	0	0	0	0	0	0	0	0	0	0
Candidatus_Thiodiazotropha	0	0.00042	0	0	0	0	0	0	0	0	0	0	0	0	0	0	0	0	0	0	0	0	0	0	0	0	0	0	0	0	0	0	0	0	0	0	0	0	0
Candidatus_Thiodubiliella	0	0	0	0	0	0	0	9e-05	0	0	0	0	0	0	0	0	0	0	0	0	0	0	0	0	0	0	0	0	0	0	0	0	0	0	0	0	0	0	0
Candidatus_Tisiphia	0	0	0	0	0	8e-05	0	0	0	0	0	0	0	0	0	0	0	0	0	0	0	0	0	0	0	0	0	0	0	0	0	0	0	0	0	0	0	0	0
Candidatus_Velamenicoccus	0	0	0	0	0	0	0	0	0	0	0	0	0	0	0	0	0	0	0	0	0	0	0	0	0	0	0	0	0	0	0	0	0	0	0	0	0	0	0
Candidatus_Viadribacter	0	0	0	0	0	0	0	0	0	0	0	0	0	0	0	0	0	0.00064	0	0	0	0	0	0	0	0	0	0	0	0	0	0	0	0	0	0	0	0	0
Candidozyma	0	0	0	0	0	0	0	0	0	0	0	0	0	0	0	0	0	0	0	0	0	0	0	0	0	0	0	0	0	0	8e-05	0	0	0	0	0	0	0	0
Capillimicrobium	0	0	0	0	0	0	0	0	0	0	0.00036	0	0	0	0	0	0	0	0	0	0	0	0	0	0	0	0	0	0	0	0	0	0	0	0	0	0	0	0
Capnocytophaga	0.00443	0.02169	0.01005	0.00996	0.0178	0.00613	0.00094	0.00875	0.03728	0.00404	0.00216	0	0.00067	0.03947	0	0	0.00888	0	0.02484	0	0.00476	0.00618	0.02434	0	0	0	0	0.00093	0	0.00349	0	0.001	9e-05	0	0	0	0.00437	0	1e-05
Caproicibacterium	0	0	0	0	1e-05	0	0	9e-05	0	0	0	0	0	0	0	0	0	0	0	0	0	0	0	0	0	0	0	0	0	0	0	0	0	0	0	0	0	0	0
Caproiciproducens	0	0	0	0	0	0	0	0	0	0	0	0	0	0	0	0	0	0	0	0	0	0	0	0	0	0	0	0	0	0	0	0	0	0	0	0	0	0	0
Carboxylicivirga	0	0	0.00018	6e-05	1e-05	0	0	0	0	0	0	0	0	0	0	0	0	0	0	0	0	0	0	0	0	0	0	0	0	0	0	0	0	0	0	0	0	0	0
Cardiobacterium	0	0.00042	0.00071	0	0.00025	0	0	9e-05	0	0	0	0	0	0	0	0	0	0	0	0	0	0	0	0	0	0	0	0.00019	0	0	0	1e-05	0	0	0	0	0.00044	0	0
Carnobacterium	0	0	0	0	1e-05	8e-05	0	0	6e-05	0	0.00036	0	0	0	0	0	0	0	0	0	0	0	0	0	0	0	0.00029	0	0	0	0	1e-05	0	1e-04	0	0	0	0	0
Casadabanvirus	0	0	0	0	0	0	0	0	0	0	0	0	0	0	0	0	0	0	0	0	0	0	0	0	0	0	0	0	0	0	0	9e-05	0	0	0	0	0	0	0
Castellaniella	0	0	0	0	0	0	0	0	3e-05	0	0	0	0	0	0	0	0	0	0	0	0	0	0	0	0	0	0	0	0	0	0	0	0	0	0	0	0	0	0
Catellatospora	0	0	0	0	0	0	0	0	0	0	0	0	0	0	0	0	0	0	0	0	0	0	0	0	0	0	0	0	0	0	0	0	0	0	0	0	0	1e-05	0
Caulifigura	0.00013	0	0	0	0	0	0	0	0	0	0	0	0	0	0	0	0	0	0	0	0	0	0	0	0	0	0	0	0	0	0	0	0	0	0	0	0	0	0
Caulobacter	0	0	0	0	0	8e-05	0	9e-05	0	0.00013	0	0	0	0	0	0.00151	0.00044	0.00448	0	0	0	0	0	0	0	0	0	0	0	0	0	0	0	0	0	0	0	1e-05	0
Cedecea	0	0	0	6e-05	3e-05	0	0	0	0	0	0	0	0	0	0	0	0	0	0	0	0	0	0	0	0	0	0	0	0	0	0	0	0	0	0	0	0	0	0
Celeribacter	0	0	0	0	0	0	0	0	0	0	0	0	0	0	0	0	0	0	0	0	0	0	0	0	6e-05	0	0	0	0	0	0	0	0	0	0	0	0	0	0
Cellulomonas	0	0	0	0	0	0	0	0	6e-05	0.00013	0	0	0	0	0	0	0	0	0	0	0	0	0	0	0	0	0	0	0	0	8e-05	0	0	0	0	0	0	1e-05	0
Cellulophaga	0	0	0	0	0	0	0	0	0	0	0	0	0	0	0	0	0	0	0	0	0	0	0	0	0	0	0	0.00019	0	0	0	0	0	0	0	0	0	0	0
Cellulosimicrobium	0	0	0	0	1e-05	0	0	0	0	0	0	0.00062	0	0	0	0	0	0.00064	0	0	0	0	0	0	0	0	0	0	0	0	0	0	0	0	0	0	0	0	0
Cellvibrio	0	0	0	0	0	0.00032	0	0	0	0	0	0	0	0	0	0	0.00178	0.00512	0.0108	0	0	0	0	0	0	0	0	0	0	0	0	0	0	0.00014	0	0	0	0	0
Cepunavirus	0	0	0	0	0.00019	0	0	0	0	0	0	0	0	0	0	0	0	0	0	0	0	0	0	0	0	0	0	0	0	0	0	0	0	0	0	0	0	0	0
Cercospora	0	0	0	0	0	0	0.00031	0	0	0	0	0	0	0	0	0	0	0	0	0	0	0	0	0.00282	0	0	0	0	0	0	0	0	0	0	0	0	0	0	0
Cereibacter	0	0	0	0	0	0	0	0	0	0	0	0	0	0	0	0	0	0	0.00108	0	0	0	0	0	0	0	0	0	0	0	0	0	0	0	0	0	0	0	0
Chakrabartyella	0	0	0	0	0	0	0	0	3e-05	0	0	0	0	0	0	0	0	0	0	0	0	0	0	0	0	0	0	0	0	0	0	0	0	0	0	0	0	0	0
Changpingibacter	0	0	0	0	0	0	0	0	0	0	0	0	0	0	0	0	0	0	0	0	0	0	0	0	0	0	0	0	0	0	0	0	0	0	0	0	0	0	0
Chania	0	0	0	0	0	0	0	0	0	0	0	0	0	0	0	0	0	0	0	0	0	0	0	0	0	0	0	0	0	0	0	0	0	0	0	0	0	0	0
Chelatococcus	0	0	0	0	0	0	0	0	0	0	0	0	0	0	0	0	0	0	0	0	0	0	0	0	0	0	0	0	0	0	0	0	0	0	0	0	0	1e-05	0
Chimaeribacter	0	0	0	0	1e-05	0	0	0	3e-05	0	0	0	0	0	0	0	0	0	0	0	0	0	0	0	0	0	0	0	0	0	0	0	0	0	0	0	0	0	0
Chitinimonas	0	0	0	0	0	0	0	0	0	0	0	0	0	0	0	0	0	0	0	0	0	0	0	0	0	0	0	0	0	0	0	0	0	0	0	0	0	0	0
Chitinolyticbacter	0	0	0	0	0	0	0	0	0	0	0	0	0	0	0	0	0	0	0	0	0	0	0	0	0	0	0	0	0	0	0	0	0	0	0	0	0	0	0
Chitinophaga	0	0	0	0	0.00016	0	0	9e-05	6e-05	0	0	0	0	0	0	0	0	0.00064	0	0	0	0	0	0	0	0	0	0	0	0	0	0	0	0	0	0	0	0	0
Chlamydia	0	0	0	0	0	0	0	0	0	0	0	0	0	0	0	0	0	0	0	0	0	0	0	0	0	0	0	0	0	1e-05	0	0	0	0	0	0	0	0	0
Chloracidobacterium	0	0	0	0	0	0	0	0	0	0	0	0	0	0	0	0	0	0	0	0	0	0	0	0	0	0	0	0	0	0	0	0	0	0	0	0	0	0	1e-05
Chloriridovirus	0	0	0	0	0	0	0	0	0	0	0	0	0	0	0	0	0	0	0	0	0	0	0	0	0	0	0	0	0	0	0	0	0	0	0	0	0	0	0
Chlorobaculum	0	0	0	0	0	0	0	0	0	0	0	0	0	0	0	0	0.00044	0	0	0	0	0	0	0	0	0	0	0	0	0	0	0	0	0	0	0	0	0	0
Chloroflexus	0	0	0	0	0	0	0	0	0	0	0	0	0	0	0	0	0	0	0	0	0	0	0	0	0	0	0	0	0	0	0	0	0	0	0	0	0	0	0
Chondromyces	0	0	0	0	1e-05	0	0	0	0	0	0	0	0	0	0	0	0	0	0	0	0	0	0	0	0	0	0	0	0	0	0	0	0	0	0	0	0	0	0
Chordicoccus	0	0	0	0	3e-05	0	0	0	0	0	0	0	0	0	0	0	0	0	0	0	0	0	0	0	0	0	0	0	0	0	0	0	0	0	0	0	0	0	0
Christensenvirus	0	0	0	0	0	0	0	0	0	0	0	0	0	0	0	0	0	0	0	0	0	0	0	0	3e-04	0	0	0	0.00045	0	0	0	0	0	0	0	0	0	0
Christiangramia	0	0	0	0	4e-05	0	0	9e-05	0	0	0	0	0	0	0	0	0	0	0	0	0	0	0	0	0	0	0	0	0	0	0	0	0	0	0	0	0	0	0
Chromobacterium	0	0	0	0	1e-05	8e-05	0	0	0	0	0	0	0	0	0	0	0	0	0.00108	0	0	0	0	0	6e-05	0	0	0	0	0	0	1e-05	1e-05	0	0	0	0	3e-05	4e-05
Chromohalobacter	0	0	0	0	0	0	0	0	0	0	0	0	0	0	0	0	0	0	0	0	0	0	0	0	0	0	0	0	0	0	0	0	0	0	0	0	0	0	0
Chryseobacterium	0	0.00042	0.00018	6e-05	0.00013	8e-05	0	0.00018	1e-04	0.00013	0.00108	0.00062	0	0	0	0	0.00133	0.01472	0.00216	0	0	0.00056	0	0	6e-05	0	0.00029	0.00019	0	0	0	0	0	0	0	0.01754	0.00015	0	1e-05
Chryseolinea	0	0	0	0	0	0	0	0	3e-05	0	0	0	0	0	0	0	0	0	0	0	0	0	0	0	0	0	0	0	0	0	0	0	0	0	0	0	0	0	0
Chthonomonas	0	0	0	0	0	0	0	0	0	0	0	0	0	0	0	0	0	0	0	0	0	0	0	0	0	0	0	0	0	0	0	0	0	0	0	0	0	0	0
Citricoccus	0	0	0	0	0	0	0	9e-05	0	0	0	0	0	0	0	0	0	0	0	0	0	0	0	0	0	0	0	0	0	0	0	0	0	0	0	0	0	0	0
Citrobacter	0.00027	0.00125	0	0	1e-04	0	0	0	6e-05	0	0	0.00062	0	0	0	0	0.00355	0.00384	0.00108	0	0	0	0	0	0.00091	0	0	0	0	7e-05	0	1e-05	1e-05	0	0	0	0	1e-05	1e-05
Clavibacter	0	0	0	0	0	0	0	0	0	0	0	0	0	0	0	0	0	0	0	0	0	0	0	0	0	0	0	0	0	0	0	0	0	0	0	0	0	0	0
Cloacibacterium	0	0	0	0	1e-05	0	0	0	0	0	0	0	0	0	0	0	0	0.00128	0.00108	0.00281	0	0.00056	0	0	0	0	0	0.00019	0	0	0	0	0	0	0	0	0	0	0
Clostridioides	0	0	0.00018	0	1e-05	0.00121	0	9e-05	0	0.00052	0	0	0	0	0	0	0	0	0	0	0	0	0	0	0	0	0	0	0	0	0	3e-05	0	0	0	0	0	1e-05	0
Clostridium	0.00027	0.00042	0.00071	6e-05	0.00027	0	0	0	1e-04	0.00091	0.00036	0	0	0	0	0	0.00089	0.00768	0.00108	0	0	0	0	0.00188	0	0	0	0.00037	0	0	0	1e-05	0	0	0	0	0.00015	4e-05	2e-05
Cnuibacter	0	0	0	0	0	0	0	0	0	0	0	0	0	0	0	0	0	0	0	0	0	0	0	0	0	0	0	0	0	0	0	0	0	0	0	0	0	0	0
Cobetia	0	0	0	0	0	0	0	9e-05	0	0	0.00036	0	0	0	0	0	0	0	0.00108	0	0	0	0	0	0	0	0	0	0	0	0	0	0	0	0	0	0	0	0
Coccidioides	0	0	0	0	0	0	0	0	0	0	0	0	0	0	0	0	0	0	0	0	0	0	0	0	0	0	0	0	0	0	0.00146	0	0	0	0	0	0	0	0
Cohaesibacter	0	0	0	0	1e-05	0	0	0	0	0	0	0	0	0	0	0	0	0.00064	0	0	0	0	0	0	6e-05	0	0	0	0	0	0	0	0	0	0	0	0	0	0
Cohnella	0	0	0	0	0	0	0	0	0	0	0	0	0	0	0	0	0	0	0	0	0	0	0	0	0	0	0	0	0	0	0	0	0	0	0	0	0	0	0
Colletotrichum	0	0	0	0	3e-05	0	0	0	0	0	0	0	0	0	0	0	0	0	0	0	0	0	0	0	0	0	0	0	0	0	0	0	0	0	0	0	0	0	0
Collimonas	0	0.00042	0	0	0	8e-05	0	0	0	0	0	0	0	0	0	0	0.00089	0.0032	0	0	0	0	0	0	0	0	0	0.00019	0	0	0	0	0	0	0	0	0	4e-05	0
Collinsella	0	0	0	0	0	0	0	0	3e-05	0.00039	0	0	0	0	0	0	0	0	0	0	0	0	0	0	0	0	0	0	0	0	0	0	0	0	0	0	0	0	0
Colwellia	0	0	0	0	1e-05	0	0	0	0	0	0	0	0	0	0	0	0	0	0	0	0	0	0	0.00094	0	0	0	0	0	0	0	0	0	0	0	0	0	0	0
Comamonas	0	0	0	6e-05	3e-05	0	0	0	6e-05	0	0	0.00062	0	0	0	0.00151	0.00133	0.00384	0.00432	0.00562	0	0	0	0	6e-05	0	0.00029	0.00037	0	0	0	1e-05	1e-05	0	0	0	0	1e-05	1e-05
Commensalibacter	0	0	0	0	0	0	0	0	0	0	0	0	0	0	0	0	0	0	0	0	0	0	0	0	0	0	0	0	0	0	0	0	0	0	0	0	0	0	0
Companilactobacillus	0	0	0	0	1e-05	0	0	9e-05	0	0	0	0	0	0	0	0	0	0.00064	0	0	0	0	0	0	0	0	0	0	0	0	0	0	0	0	0	0	0	0	0
Conchiformibius	0	0	0	0	0	0	0	0	3e-05	0	0	0	0	0	0	0	0	0	0	0	0	0	0	0	0	0	0	0	0	0	0	0	0	0	0	0	0	0	0
Conexibacter	0	0	0	0	1e-05	0	0	0	0	0	0	0	0	0	0	0	0	0	0	0	0	0	0	0	0	0	0	0	0	0	0	0	0	0	0	0	0	0	0
Coprobacter	0	0	0.00018	0	3e-05	0	0	0	0	0	0	0	0	0	0	0	0	0	0	0	0	0	0	0	0	0	0	0	0	0	0	0	0	0	0	0	0	0	0
Coprococcus	0	0	0	0	0	0	0	9e-05	0	0	0.00036	0	0	0	0	0	0	0	0	0	0	0	0	0	0	0	0	0.00019	0	0	0	0	0	0	0	0	0	1e-05	0
Corallococcus	0	0	0.00018	0	0	0	0	0	0	0	0	0.00062	0	0	0	0	0	0	0	0	0.00476	0	0	0	0	0	0	0	0	0	0	0	0	0	0	0	0	0	0
Corynebacterium	0.00228	0.00042	0.00176	0.00053	0.13712	0.00113	0.00189	0.00214	0.01196	0.00248	0.00108	0.00247	0.01481	0.09211	0	0.02112	0.05064	0.01088	0.02484	0.00562	0	0.07247	0.00221	0.00094	0	0.00155	0.00058	0.00243	0	0.73122	0.00153	8e-05	3e-04	0.00017	0.00362	0	0.00495	0.00145	3e-05
Couchioplanes	0	0	0	0	0	0	0	0	0	0	0	0	0	0	0	0	0	0	0	0	0	0	0	0	0	0	0	0	0	0	0	0	0	0	0	0	0	0	0
Coxiella	0	0	0	6e-05	0	0	0	0	0	0	0	0	0	0	0	0	0	0	0	0	0	0	0	0	0	0	0	0	0	0	0	0	0	0	0	0	0	0	0
Crassaminicella	0	0	0	0	0	0	0	0	0	0.00013	0	0	0	0	0	0	0	0	0	0	0	0	0	0	0	0	0	0	0	0	0	0	0	0	0	0	0	0	0
Crenobacter	0	0	0	0	0	0	0	0	0	0	0	0	0	0	0	0	0	0	0	0	0	0	0	0	0	0	0	0	0	0	0	0	0	0	0	0	0	0	0
Croceibacter	0	0	0	6e-05	0	0	0	0	0	0	0	0	0	0	0	0	0	0	0	0	0	0	0	0	0	0	0	0	0	0	0	0	0	0	0	0	0	0	0
Croceibacterium	0	0	0	0	0	0	0	0	0	0	0	0	0	0	0	0	0	0	0	0	0	0	0	0	0	0	0	0	0	0	0	0	0	0	0	0	0	0	0
Croceicoccus	0	0	0	0	0	0	0	9e-05	0	0	0	0	0	0	0	0	0	0	0	0	0	0	0	0	0	0	0	0	0	0	0	0	0	0	0	0	0	0	0
Cronobacter	0	0.00042	0	0	1e-05	0	0	0	0	0.00013	0	0	0	0	0	0	0	0	0	0	0	0	0	0	0	0	0	0	0	1e-05	0	0	0	0	0	0	0	0	0
Crossiella	0.00013	0	0	0	0	0	0	0	0	0	0	0	0	0	0	0	0	0	0	0	0	0	0	0	0	0	0	0	0	0	0	0	0	0	0	0	0	0	0
Cruoricaptor	0	0	0	0	1e-05	0	0	0	0	0	0	0	0	0	0	0	0	0	0	0	0	0	0	0	0	0	0	0	0	0	0	0	0	0	0	0	0	0	0
Cryobacterium	0	0	0	0	1e-05	0	0	9e-05	3e-05	0.00013	0	0.00062	0	0	0	0	0	0	0.00108	0	0	0	0	0	0	0	0	0	0	0	0	0	0	0	0.00091	0	0	0	0
Cryptobacterium	0.00081	0	0	0	0	0	0	0.00036	0	0	0	0	0	0	0	0	0	0	0	0	0	0	0	0	0	0	0	0	0	0	0	0	0	0	0	0	0	0	0
Cryptococcus	0.00564	0.00209	0	0	0	0.00024	0	0	3e-05	0	0	0	0.01347	0	0	0	0	0	0	0	0	0	0	0	0	0	0	0	0	0	0	0	0	0	0	0	0	0	0
Cupriavidus	0	0.02211	0.00018	0	1e-05	8e-05	0	9e-05	6e-05	0	0.00036	0	0	0	0	0.00151	0.00044	0.00128	0	0	0	0	0	0	0.00018	0.00155	0.00029	0	0	0	8e-05	2e-05	2e-05	1e-04	0	0	0	0.00014	5e-05
Curtobacterium	0	0	0	6e-05	0	0.00016	0	0	3e-05	0.00013	0	0	0	0	0	0	0.00089	0.00128	0	0	0	0	0	0	0	0	0	0	0	1e-05	0	0	0	0	0.00091	0	0	0	0
Curvibacter	0	0	0	0	0	0	0	0	0	0	0	0	0	0	0	0	0.00089	0	0	0	0	0	0	0	0	0	0	0	0	0	0	0	0	0	0	0	0	0	0
Cutibacterium	0.00134	0.00417	0.00635	0.00012	0.00308	0.00282	0.00693	0.00277	0.00676	0.00078	0.00719	0.00864	0.07744	0.03947	0	0.04374	0.004	0.02687	0.21706	0.01404	0.12857	0.0073	0.00442	0	0.00024	0.00311	0.00262	0.00355	0.00022	0.00079	0.00023	2e-05	0	0.00149	0.0154	0.00877	0	1e-05	2e-05
Cyanobacterium	0	0	0	0	0	0	0.00031	0	0	0	0	0	0	0	0	0	0	0	0	0	0	0	0	0	0	0	0	0	0	0	0	0	0	0	0	0	0	0	0
Cyanobium	0	0	0	0	0	0	0	0	0	0	0	0	0	0	0	0	0	0	0	0	0	0	0	0	0	0	0	0	0	0	0	0	0	0	0	0	0	0	0
Cyclobacterium	0	0	0	0	1e-05	0	0	0	0	0	0	0	0	0	0	0	0	0	0	0	0	0	0	0	0	0	0	0	0	0	0	0	0	0	0	0	0	0	0
Cyclonatronum	0	0	0	0	1e-05	0	0	0	0	0	0	0	0	0	0	0	0	0	0	0	0	0	0	0	0	0	0	0	0	0	0	0	0	0	0	0	0	0	0
Cylindrospermopsis	0	0	0	0	0	0	0	0	0	0	0	0	0	0	0	0	0	0	0	0	0	0	0	0.00094	0	0	0	0	0	0	0	0	0	0	0	0	0	0	0
Cystobacter	0	0	0	0	1e-05	0	0	0	0	0	0	0	0	0	0	0	0	0	0	0	0	0	0	0	0	0	0	0	0	0	0	0	0	0	0	0	0	0	0
Cytobacillus	0	0	0	0	1e-05	0	0.00031	0	0	0	0	0	0	0	0	0	0	0	0	0	0	0	0	0	0	0	0	0	0	0	0	0	0	0	0	0	0	0	0
Cytomegalovirus	0	0	0	0.00164	0	0	0	0.00464	0	0	0	0.04442	0	0	0	0	0	0	0	0	0	0	0	0	0	0	0	0	0	0	8e-05	0	1e-05	7e-05	0	0	0	0	0
Cytophaga	0	0	0	0	0	0	0	9e-05	0	0	0	0	0	0	0	0	0	0.00192	0	0	0	0	0	0	0	0	0	0	0	0	0	0	0	0	0	0	0	0	0
Dactylosporangium	0	0	0	0	0	0	0	0	0	0	0.00036	0.00062	0	0	0	0	0	0.00064	0.00108	0	0	0	0	0	0	0	0	0	0	1e-05	0	0	0	0	0	0	0	0	1e-05
Daphniairidovirus	0	0	0	0	0	0	0	0	0	0	0	0	0	0	0	0	0	0	0	0	0	0	0	0.00094	0	0	0	0	0	0	0	0	0	0	0	0	0	0	0
Debaryomyces	0	0	0	0	0	0	0	0	0	0	0	0	0	0	0	0	0	0	0	0	0	0	0	0	0	0	0	0	0	0	0.00015	0	0	0	0	0	0	0	0
Dechloromonas	0	0	0	0	1e-05	0	0	9e-05	0	0	0	0	0	0	0	0	0	0.00384	0	0	0	0	0	0	0	0	0	0.00019	0	0	8e-05	1e-05	0	0	0	0	0	0	1e-05
Deferribacter	0	0	0	0	0	0	0	0	0	0	0	0	0	0	0	0	0	0	0	0	0	0	0	0	6e-05	0	0	0	0	0	0	0	0	0	0	0	0	0	0
Dehalobacter	0	0	0	0	0	0	0	0	0	0	0	0	0	0	0	0	0	0	0	0	0	0	0	0	0	0	0	0	0	0	0	0	0	0	0	0	0	0	0
Dehalococcoides	0	0	0	0	3e-05	0	0	0	3e-05	0	0	0	0	0	0	0	0	0	0	0	0	0	0	0	0	0	0	0	0	0	0	0	0	0	0	0	0	0	0
Dehalogenimonas	0	0	0	0	0	0	0	0	0	0	0	0	0	0	0	0	0	0.00064	0	0	0	0	0	0	0	0	0	0	0	0	0	0	0	0	0	0	0	0	0
Deinococcus	0	0	0	0	0	0	0	0.00018	6e-05	0	0.00036	0.00123	0	0	0	0	0	0.00128	0	0	0	0	0	0	0	0.00155	0	0	0	0	0	0	0	0	0	0	0.00015	1e-05	2e-05
Delftia	0	0.00083	0	0	0	8e-05	0	0	6e-05	0	0.00108	0	0	0	0	0	0.00044	0.02495	0.00108	0	0	0	0	0	6e-05	0	0	0	0.00112	0	0	0	0	0	0	0	0	5e-05	0
Deltaentomopoxvirus	0	0	0	0	0	0	0	0	0	0	0	0	0	0	0	0	0	0	0	0	0	0	0	0	0	0	0	0	0	0	0	0	0	0	0	0	0.00015	0	0
Demequina	0	0	0	6e-05	0	0	0	0	0	0	0	0	0	0	0	0	0	0	0	0	0	0	0	0	0	0	0	0	0	0	0	1e-05	0	0	0	0	0	0	0
Denitratisoma	0	0	0	0	0	0	0	0	0	0	0	0	0	0	0	0	0	0	0	0	0	0	0	0	0	0	0.00029	0	0	0	0	0	0	0	0	0	0	8e-05	0
Denitrificimonas	0	0	0	0	0	0	0	0	0	0	0	0	0	0	0	0	0	0	0	0	0	0	0	0	0	0	0	0	0	0	0	0	0	0	0	0	0	0	0
Denitrobacterium	0	0	0	0	0	8e-05	0	0	0	0	0	0	0	0	0	0	0	0	0	0	0	0	0	0	0	0	0	0	0	0	0	0	0	0	0	0	0	0	0
Dermabacter	0	0	0	0	0	0	0	0	0	0	0	0	0	0	0	0	0.00044	0	0	0	0	0	0	0	0	0	0	0	0	7e-05	0	0	0	0	0	0	0	0	1e-05
Dermacoccus	0	0	0	0	3e-05	0	0	0	0	0	0	0	0	0	0	0.00151	0	0	0	0	0	0	0	0	0	0	0	0	0	0	0	0	0	0	0	0	0	0	0
Dermatobacter	0	0	0	0	0	0	0	0	0	0	0	0	0	0	0	0	0	0	0	0	0	0	0	0	0	0	0	0	0	0	0	0	0	0	0	0	0	0	0
Dermatophilus	0	0	0	0	1e-05	0	0	0	0	0	0	0	0	0	0	0	0	0	0	0	0	0	0	0	0	0	0	0	0	0	0	0	0	0	0	0	0	0	0
Desemzia	0	0	0	0	3e-05	8e-05	0	0	0	0	0	0	0	0	0	0	0	0	0	0	0	0	0	0	0	0	0	0	0	0	0	0	0	0	0	0	0	0	0
Desulfarculus	0	0	0	0	0	0	0	0	0	0	0	0	0	0	0	0	0	0	0	0	0	0	0	0	0	0	0	0	0	0	0	0	0	0	0	0	0	0	0
Desulfitobacterium	0	0	0	0	1e-05	0	0	0	0	0	0.00036	0	0	0	0	0	0.00044	0	0	0	0	0	0	0	0	0	0	0	0	0	0	0	0	0	0	0	0	0	0
Desulfobacter	0	0	0	0	0	0	0	0	0	0	0	0	0	0	0	0	0.00044	0	0	0	0	0	0	0	0	0	0	0	0	0	0	0	0	0	0	0	0	0	0
Desulfobacula	0	0	0	0	0	0	0	0	0	0	0	0	0	0	0	0	0	0	0	0	0	0	0	0	0	0	0	0	0	0	0	0	0	0	0	0	0	0	0
Desulfobulbus	0	0	0	0.00012	0.00019	0	0	0	0	0	0	0	0	0	0	0	0	0	0	0	0	0	0	0	6e-05	0	0	0	0	0	0	0	0	0	0	0	0	0	0
Desulfofustis	0	0	0	0	0	0	0	0	3e-05	0	0	0	0	0	0	0	0	0	0	0	0	0	0	0	0	0	0	0	0	0	0	0	0	0	0	0	0	0	0
Desulfolutivibrio	0	0	0	0	0	0	0	0	0	0	0	0	0	0	0	0	0	0	0	0	0	0	0	0	0	0	0	0	0.00022	0	0	0	0	0	0	0	0	0	0
Desulfomicrobium	0	0	0	0	1e-05	0	0	0	0	0	0	0	0	0	0	0	0	0	0	0	0	0	0	0	0	0	0	0	0	0	0	0	0	0	0	0	0	0	0
Desulfomonile	0	0	0	0	0	0	0	0	0	0	0	0	0	0	0	0	0	0	0	0	0.00476	0	0	0	0	0	0	0	0	0	0	0	0	0	0	0	0	0	0
Desulfonema	0	0	0	0	0	0	0	0	0	0	0	0	0	0	0	0	0.00089	0	0	0	0	0	0	0	0	0	0	0	0	0	0	0	0	0	0	0	0	0	0
Desulforamulus	0	0	0	0	0	0	0	0	3e-05	0	0	0	0	0	0	0	0	0	0	0	0	0	0	0	0	0	0	0	0	0	0	0	0	0	0	0	0	0	0
Desulfosarcina	0	0	0	0	0	0	0	0	0	0	0	0	0	0	0	0	0	0	0	0	0	0	0	0	0	0	0	0	0	0	0	0	0	0	0	0	0	1e-05	0
Desulfoscipio	0	0	0	0	0	0	0	0	0	0	0.00036	0	0	0	0	0	0	0	0	0	0	0	0	0	0	0	0	0.00019	0	0	0	0	0	0	0	0	0	0	0
Desulfosediminicola	0	0	0	0	1e-05	0	0	0	0	0	0	0	0	0	0	0	0	0	0	0	0	0	0	0	0	0	0	0	0	0	0	0	0	0	0	0	0	0	0
Desulfotalea	0	0	0	0	0	0	0	0	0	0	0	0	0	0	0	0	0	0	0	0	0	0	0	0	0	0	0	0	0	0	0	0	0	0	0	0	0	0	0
Desulfovibrio	0.00013	0	0	0	1e-05	0	0	0	0	0	0	0	0	0	0	0	0	0	0	0	0	0	0	0	0	0	0	0	0	0	0	0	0	0	0	0	0	5e-05	0
Desulfuromonas	0	0	0	0	0	0	0	0	0	0.00039	0	0	0	0	0	0	0	0	0	0	0	0	0	0.00094	0	0	0	0	0	0	0	0	0	0	0	0	0	0	0
Devosia	0	0	0	0	0	0	0	0	3e-05	0	0	0.00123	0	0	0	0	0	0.00064	0	0.00281	0	0	0	0	0	0	0	0	0	0	0	0	0	0	0	0	0	0	0
Devriesea	0	0	0	0	0	0	0	9e-05	0	0	0	0	0	0	0	0	0	0	0	0	0	0	0	0	0	0	0	0	0	0	0	0	0	0	0	0	0	0	0
Dialister	0.00013	0.00042	0	0	9e-05	0	0.00031	0	6e-05	0	0	0	0	0	0	0	0	0	0	0	0	0	0	0	0	0	0	0	0	0	0	0	0	0	0	0	0.00015	0	0
Diaphorobacter	0	0.00042	0.00035	0	3e-05	0	0	0	0	0	0	0.00247	0	0	0	0	0	0	0.00648	0	0	0	0	0	0	0	0	0.00037	0	0	0	1e-05	1e-05	0	0	0	0	0.00012	1e-05
Dichelobacter	0	0	0	0	0	0	0	0	0	0	0	0	0	0	0	0	0	0	0	0	0	0	0	0	0	0	0	0	0	0	0	0	0	0	0	0	0	0	0
Dickeya	0	0	0	0	3e-05	0	0	0	0	0	0	0	0	0	0	0	0	0	0	0	0	0	0	0	0	0	0	0	0	0	0	0	0	0	0	0	0	1e-05	1e-05
Dictyostelium	0	0	0	0	0	0	0	0	0	0	0	0	0	0	0	0	0.00044	0	0	0	0	0	0	0	0	0	0	0	0	0	0	0	0	0	0	0	0	0	0
Dietzia	0	0	0	6e-05	1e-05	0.00016	0	0	0	0	0	0	0.00067	0	0	0.00151	0	0	0	0	0	0.00056	0	0	0	0	0	0	0	1e-05	0	0	0	0	0	0.00877	0	0	0
Dokdonella	0	0	0	0	0	0	0	0	0	0	0	0	0	0	0	0	0	0	0	0	0	0	0	0	0	0	0	0	0	0	0	0	0	0	0	0	0	1e-05	0
Dolichospermum	0	0	0	0	0	8e-05	0	0	0	0	0	0	0	0	0	0	0	0	0	0	0	0	0	0	0	0	0	0	0	0	0	0	0	0	0	0	0	0	0
Dolosigranulum	0	0	0	0	0.01869	0	0	0	0	0	0	0	0	0	0	0	0	0	0	0	0	0	0	0	0	0	0	0	0	0	0	2e-05	0	0	0	0	0	0	0
Dorea	0	0	0	0	0	0	0	0	3e-05	0	0	0	0	0	0	0	0	0	0	0	0	0	0	0	0	0	0	0	0	0	0	0	0	0	0	0	0	0	0
Draconibacterium	0.00013	0	0	0	6e-05	0.00016	0.00031	9e-05	3e-05	0.00013	0	0	0	0	0	0	0	0	0	0	0	0	0	0	0	0	0	0	0	1e-05	0	0	0	0	0	0	0	0	1e-05
Duganella	0	0	0	0	0	0.00024	0	0	0	0	0	0	0	0	0	0	0	0.00128	0	0	0	0	0	0	0	0	0	0	0	0	0	0	0	3e-05	0	0	0	1e-05	0
Duncaniella	0	0	0	0	7e-05	0	0	0	0.00026	0	0	0	0	0	0	0	0	0	0	0	0	0	0	0	0	0	0	0	0	0	0	0	0	0	0	0	0	0	0
Dyadobacter	0	0	0	6e-05	4e-05	0	0	0	6e-05	0	0	0	0	0	0	0	0	0	0	0	0	0	0	0	0	0	0	0	0	0	0	0	0	0	0.00091	0	0	0	0
Dyella	0	0	0	0	0	0	0	0	0	0	0	0	0	0	0	0	0	0.00192	0	0	0	0	0	0	0	0	0	0	0	0	0	0	2e-05	0	0	0	0	3e-04	1e-05
Dysgonomonas	0	0	0	0	3e-05	0	0	9e-05	1e-04	0	0	0	0	0	0	0	0	0	0	0	0	0	0	0	0	0	0	0	0	0	0	0	0	0	0	0	0	0	0
Echinicola	0	0	0	0	4e-05	0	0	0	0	0	0	0	0	0	0	0	0	0	0	0	0	0	0	0	0	0	0	0	0	0	0	0	0	0	0	0	0	0	0
Ectothiorhodosinus	0	0	0	0	0	0	0	0	0	0	0	0	0	0	0	0	0	0	0	0	0	0	0	0	0	0	0	0	0	0	0	0	0	0	0	0	0	1e-05	0
Ectothiorhodospira	0	0	0	0	0	0	0	0	0	0	0	0	0	0	0	0	0	0	0	0	0	0	0	0	6e-05	0	0	0	0	0	0	0	0	0	0	0	0	0	0
Edaphobacter	0	0	0	0	0	0	0	0	0	0	0	0	0	0	0	0	0	0	0	0	0	0	0	0	0	0	0	0	0	0	0	0	0	0	0	0	0	0	0
Edwardsiella	0	0	0	0	1e-05	0	0	0	0	0	0	0	0	0	0	0	0	0	0	0	0	0	0	0	0	0	0	0	0	0	0	0	0	0	0	0	0	1e-05	0
Efquatrovirus	0	0	0.00018	0	0	0	0	0	0	0	0	0	0	0	0	0	0	0	0	0	0	0	0	0	0	0	0	0	0	0	0	0	0	0	0	0	0	0	0
Eggerthella	0	0	0	0	1e-05	8e-05	0	0	0	0	0	0	0	0	0	0	0	0	0	0	0	0	0	0	0	0	0	0	0	0	0	0	0	0	0	0	0	0	1e-05
Egibacter	0	0	0	0	0	0	0	0	0	0	0	0	0	0	0	0	0	0	0	0	0	0	0	0	0	0	0	0	0	0	0	0	0	3e-05	0	0	0	0	0
Egicoccus	0	0	0	0	0	0	0	0	0	0	0	0.00062	0	0	0	0	0	0	0	0	0	0	0	0	0	0	0	0	0	0	0	0	0	0	0	0	0.00015	0	0
Eikenella	0.00027	0	0.01164	0.00029	0.00055	0	0	0.00018	0.00084	0.00104	0.00072	0.00123	0	0	0	0	0	0	0.00108	0	0	0	0.00221	0.00565	0	0	0	0	0	0	0	6e-05	1e-05	0	0	0	0.00029	0	0
Eleftheria	0	0	0	0	0	0	0	0	0	0	0	0	0	0	0	0.00151	0	0	0	0	0	0	0	0	0	0	0	0	0	0	0	0	0	0	0	0	0	0	0
Elioraea	0	0	0	0	0	0	0	0	0	0	0	0	0	0	0	0	0	0.00064	0	0	0	0	0	0	0	0	0	0	0	0	0	0	0	0	0	0	0	0	0
Elizabethkingia	0	0	0	0	3e-05	0	0	9e-05	0	0	0	0	0	0	0	0	0	0	0	0	0	0	0	0	0	0	0	0	0	0	0	0	0	0	0	0	0	0	0
Emergencia	0	0	0	0	4e-05	0	0	9e-05	0	0	0.00036	0	0	0	0	0	0	0	0	0	0	0	0	0	0	0	0	0	0	0	0	0	0	0	0	0	0	0	0
Empedobacter	0	0.00083	0	0	1e-05	0	0	9e-05	0	0	0.00036	0	0	0	0	0	0	0	0	0	0	0	0	0	0	0	0	0	0	0	0	0	0	0	0	0	0	0	0
Endozoicomonas	0	0	0	0	0	0	0	0	0	0	0	0	0	0	0	0	0	0	0	0	0	0	0	0	0	0	0	0	0	0	0	0	0	0	0	0	0	3e-05	0
Enhydrobacter	0	0	0	0	0	0	0	0	0	0	0	0	0	0	0	0	0.00044	0.00064	0	0	0	0	0	0	0	0	0	0	0	0	0	0	0	0	0	0	0	0	0
Enorma	0	0	0	0	0	0	0	0	3e-05	0	0	0	0	0	0	0	0	0	0	0	0	0	0	0	0	0	0	0	0	0	0	0	0	0	0	0	0	0	0
Enterobacter	0	0.00042	0	0.00059	0.00013	0.00016	0	9e-05	0.00032	0.00026	0	0	0	0	0	0.00151	0.15726	0.00128	0.00648	0.01124	0	0	0	0	0.00073	0	0	0.00019	0.00112	0.00018	0	2e-05	1e-05	0	0	0.01754	0	4e-05	0
Enterocloster	0	0	0	0	0	0	0	9e-05	0	0	0	0	0	0	0	0	0	0	0	0	0	0	0	0	0	0	0	0	0	0	0	0	0	0	0	0	0	0	0
Enterococcus	0.00013	0	0.00035	0	4e-04	0.00016	0.00031	0.00018	0.00091	0.00039	0.00072	0.03516	0.00202	0	0	0.00151	0	0	0.00972	0.00281	0	0	0	0	0	0	0.00058	0.00019	0	0.00084	0	7e-05	0	0	0	0	0	1e-05	0
Entomoplasma	0	0	0	0	0	0	0	0	0	0	0	0	0	0	0	0	0	0	0	0	0	0	0	0	0	0	0	0	0	0	0	0	0	0	0	0	0	0	0
Epidermidibacterium	0	0	0	0	1e-05	0	0	0	0	0	0	0	0	0	0	0	0	0	0	0	0	0	0	0	0	0	0	0	0	0	0	0	0	0	0	0	0	0	0
Epilithonimonas	0	0	0	0	0	0	0	0	0	0	0	0	0	0	0	0	0	0	0.00324	0	0	0	0	0	0	0	0	0	0	0	0	0	0	0	0	0	0	0	0
Ereboglobus	0	0	0	0	0	0	0	0	0	0	0	0	0	0	0	0	0	0	0	0	0	0	0	0	0	0	0	0	0	0	0	0	0	0	0	0	0	0	0
Eremothecium	0	0	0	0	0	0	0	0	0	0	0	0.00123	0	0	0	0	0	0	0	0	0	0	0	0	0	0	0	0.00019	0	0	0	0	0	0	0	0	0	0	0
Erwinia	0	0.00042	0	6e-05	0	0	0	0	0	0	0	0	0	0	0	0	0.00044	0.00128	0	0	0	0	0	0	0	0	0	0	0	0	0	0	0	3e-05	0	0	0	0	0
Erysipelothrix	0	0	0	0	0	0	0	0	0	0	0	0	0	0	0	0	0	0	0	0	0	0	0	0	0	0	0	0	0	0	0	0	0	0	0	0	0	0	0
Erythrobacter	0	0	0	0	1e-05	0	0	0	0	0	0	0	0	0	0	0	0.00089	0	0.00108	0	0	0	0	0	0	0	0	0	0	0	0	1e-05	0	0	0	0	0	0	0
Escherichia	0	0	0	0.00709	0.00022	0	0	0	0.00026	0.00887	0	0	0	0	0	0	0	0	0	0	0	0	0	0	0.01484	0	0	0	0.02834	0.03019	0	3e-05	3e-05	0	0	0	0	3e-05	2e-05
Ethanoligenens	0	0	0	0	0	0	0	0	3e-05	0	0	0	0	0	0	0	0	0	0	0	0	0	0	0	0	0	0	0	0	0	0	0	0	0	0	0	0	0	0
Eubacterium	0	0.00042	0	0	1e-05	0	0	0	0	0	0	0	0	0	0	0	0	0	0	0	0	0	0	0	0	0	0	0	0	0	0	0	0	0	0	0	0	0	0
Evansella	0	0	0	0	1e-05	0	0	0	0	0	0	0	0	0	0	0	0.00044	0	0	0	0	0	0	0	0	0	0	0	0	0	0	0	0	0	0	0	0	0	0
Ewingella	0	0	0	0	0	0	0	0	0	0	0	0	0	0	0	0	0	0	0	0	0	0	0	0	0	0	0	0	0	0	0	0	0	0	0	0	0	0	0
Exiguobacterium	0	0	0	0	6e-05	8e-05	0.00031	0	0	0	0	0	0	0	0	0.01207	0	0.00064	0	0.00281	0	0	0	0	0	0	0.00029	0	0	1e-05	0	0	0	0	0.00181	0	0	0	0
Ezakiella	0	0	0	0	1e-05	0	0	0	0	0	0	0	0	0	0	0	0.00089	0	0	0	0	0.00056	0	0	0	0	0	0	0	0	0	0	0	0	0	0	0	0	0
Facklamia	0	0	0	0	4e-05	0	0	0	0	0	0	0	0	0	0	0	0	0	0	0	0	0	0	0	0	0	0	0	0	0	0	0	0	0	0	0	0	0	0
Faecalibacillus	0	0	0	0	0	0	0	0	0	0.00013	0	0	0	0	0	0	0	0	0	0	0	0	0	0	0	0	0	0	0	0	0	0	0	0	0	0	0	0	0
Faecalibacter	0	0	0.00018	0	0	0	0	0	0	0	0	0	0	0	0	0	0	0	0	0	0	0	0	0	0	0	0	0	0	0	0	0	0	0	0	0	0	0	0
Faecalibacterium	0	0	0	0	3e-05	0	0	0	0	0	0	0	0	0.01316	0	0	0	0	0	0	0	0	0	0	0	0	0	0	0	0	0	0	0	0	0	0	0	0	0
Fannyhessea	0	0	0	0	0	0	0	0	0	0.00013	0	0	0	0	0	0	0	0	0	0	0	0	0	0	0	0	0	0	0	0	0	0	0	3e-05	0	0	0	0	0
Fastidiosipila	0	0	0	0	0	0	0	0	3e-05	0	0	0	0	0	0	0	0	0	0	0	0	0.00112	0	0	0	0	0	0	0	0	0	0	0	0	0	0	0	0	0
Fenollaria	0	0	0	0	0	0	0	0	0	0.00013	0	0	0	0	0	0	0	0	0	0	0	0	0	0	0	0	0	0	0	0	0	0	0	0	0	0	0	0	0
Ferribacterium	0	0	0	0	0	8e-05	0	0	0	0	0	0	0	0	0	0	0.00044	0	0	0	0	0	0	0	0	0	0	0	0	0	0	0	0	0	0	0	0.00015	1e-05	0
Ferrimonas	0	0	0	0	0	0	0	0	0	0	0	0	0	0	0	0	0	0	0	0	0	0	0	0	0	0	0	0	0	0	0	0	0	0	0	0	0	0	0
Ferrovibrio	0	0	0	0	0	0	0	0	0	0	0	0	0	0	0	0	0	0.00064	0	0	0	0	0	0	0	0	0	0	0	0	0	0	0	0	0	0	0	0	0
Fibrella	0	0	0	6e-05	0	0	0	0	0	0	0	0	0	0	0	0	0	0	0	0	0	0	0	0	0	0	0	0	0	0	0	0	0	0	0	0	0	0	0
Fictibacillus	0	0	0	0	0	0	0	0	0	0	0	0	0	0	0	0	0	0	0	0	0	0	0	0.00094	0	0	0	0	0	0	0	0	0	0	0	0	0	0	0
Filifactor	0.00013	0	0.00035	0	0.00268	0	0.00031	0	0	0.00156	0	0	0	0	0	0	0	0	0	0	0	0	0	0.00094	0	0	0	0	0	0	0	0	0	0	0	0	0	0	0
Filimonas	0	0	0	0	0	0	0	0	0	0	0	0	0	0	0	0	0	0	0	0	0	0	0	0.00094	0	0	0	0	0	0	0	0	0	0	0	0	0	0	0
Finegoldia	0	0	0	0	6e-05	0	0	0	3e-05	0.00026	0	0	0	0	0	0	0	0	0	0.00281	0	0	0	0	0	0	0.00029	0	0	1e-05	0	0	0	0	0	0	0	0	0
Flagellatimonas	0	0	0	0	0	0	0	0	0	0	0	0	0	0	0	0	0	0.00064	0	0	0	0	0	0	0	0	0	0	0	0	0	0	0	0	0	0	0	0	0
Flagellimonas	0	0	0	0	0	8e-05	0	0	3e-05	0	0	0	0	0	0	0	0	0	0	0	0	0	0	0	0	0	0.00029	0	0	0	0	0	0	0	0	0	0	0	0
Flammeovirga	0	0	0	0	3e-05	0	0	0	0	0	0	0	0	0	0	0	0	0	0	0	0	0	0	0	0	0	0	0	0	0	0	0	0	0	0	0	0	0	0
Flaviflexus	0	0	0	6e-05	0	0	0	0	0	0	0.00036	0	0	0	0	0	0	0	0	0	0	0	0	0	0	0	0	0	0	3e-05	0	0	0	0	0	0	0	0	0
Flavihumibacter	0	0	0	0	0	0	0	0	1e-04	0	0	0	0	0	0	0	0	0	0	0	0	0	0	0.00094	0	0	0	0	0	0	0	0	0	0	0	0	0	0	0
Flaviramulus	0	0	0	0	0	0	0	9e-05	0	0	0	0	0	0	0	0	0	0	0	0	0	0	0	0	0	0	0	0	0	0	0	0	0	0	0	0	0	0	0
Flavobacterium	0.00013	0.00042	0	6e-05	0.00018	0.00097	0	9e-05	0.00032	0.00026	0	0	0	0.01316	0.00123	0.00151	0.01022	0.0659	0.00108	0	0	0	0	0.00188	6e-05	0	0.00029	0.00019	0	0	0	1e-05	0	0	0	0.00877	0	4e-05	1e-05
Flavonifractor	0	0	0	0	0	0	0	0	3e-05	0	0	0	0	0	0	0	0	0	0	0	0	0	0	0	0	0	0	0	0	0	0	0	0	0	0	0	0	0	0
Flintibacter	0	0	0	0	0	0	0	9e-05	0	0	0	0	0	0	0	0	0	0	0	0	0	0	0	0	0	0	0	0	0	0	0	0	0	0	0	0	0	0	0
Flocculibacter	0	0	0	0	0	0	0	9e-05	0	0	0	0	0	0	0	0	0	0	0	0	0	0	0	0	0	0	0	0	0	0	0	0	0	0	0	0	0	0	0
Fluviibacter	0	0	0	0	0	0.00024	0	0	0	0	0	0	0	0	0	0	0.00044	0.0064	0	0	0	0	0	0	0	0	0	0	0	0	0	0	0	0	0	0	0	3e-05	0
Formicincola	0	0	0	0	1e-05	0	0	0	0	0	0	0	0	0	0	0	0	0	0	0	0	0	0	0	0	0	0	0	0	0	0	0	0	0	0	0	0	0	0
Formosa	0	0	0	0	0	0	0	0	3e-05	0	0	0	0	0	0	0	0	0	0	0	0	0	0	0	0	0	0	0	0	0	0	0	0	0	0	0	0	0	0
Francisella	0	0	0	0	1e-05	0	0	0	0	0	0	0	0	0	0	0	0	0.00064	0	0	0	0	0	0	0	0	0	0	0	0	0	0	0	0	0	0	0	1e-05	1e-05
Frankia	0	0	0	0	0	0	0	0	0	0	0	0	0	0	0	0	0	0	0	0	0	0	0	0	0	0	0	0	0	0	0	0	0	0	0	0	0	0	1e-05
Frateuria	0	0	0	0	0	0	0	0	0	0	0	0	0	0	0	0	0	0	0	0	0	0	0	0	0	0	0	0	0	0	0	0	0	0	0	0	0	4e-05	1e-05
Frederiksenia	0	0	0	6e-05	0	0	0	0	0	0	0	0	0	0	0	0	0	0	0	0	0	0	0	0	0	0	0	0	0	0	0	0	0	0	0	0	0	0	0
Fretibacterium	0	0	0	0	0.00016	0.00153	0	0	3e-05	0	0	0.00062	0	0	0	0	0	0	0	0	0	0	0	0	0	0	0	0	0	0	0	0	0	0	0	0	0	0	0
Frigidibacter	0	0	0	0	0	0	0	0	0	0	0	0	0	0	0	0	0	0	0	0	0	0	0	0	0	0	0	0	0	0	0	0	0	0	0	0	0	1e-05	0
Frigoribacterium	0	0	0	0	0	0	0	0	0	0	0	0	0	0	0	0	0	0	0.00108	0	0	0	0	0	0	0	0	0	0	0	0	0	0	0	0	0	0	1e-05	0
Frigoriglobus	0	0	0	0	0	0	0	0	0	0	0	0	0	0	0	0	0	0.00064	0	0	0	0	0	0	0	0	0	0	0	0	0	0	0	0	0	0	0	0	0
Frondihabitans	0	0	0	0	0	0	0	0	0	0	0	0	0	0	0	0	0	0	0	0	0	0	0	0	0	0	0	0	0	0	0	0	0	0	0	0	0	0	0
Fructilactobacillus	0.00013	0	0	0	0	0	0	0	0	0	0	0	0	0	0	0	0	0	0	0	0	0	0	0	0	0	0	0	0	0	0	0	0	0	0	0	0	0	0
Fructobacillus	0	0	0	0	0	0	0	0	0	0	0	0	0	0	0	0	0	0	0	0	0	0	0	0	0	0	0	0	0	0	0	0	0	0	0	0	0	0	0
Fuerstiella	0	0	0	0	0	0	0	0	0	0	0	0	0	0	0	0	0	0.00064	0	0	0	0	0	0	0	0	0	0	0	0	0	0	0	0	0	0	0	0	0
Fulvitalea	0	0	0	0	1e-05	0	0	0	0	0	0	0	0	0	0	0	0	0	0	0	0	0	0	0	0	0	0	0	0	0	0	0	0	0	0	0	0	0	0
Fulvivirga	0	0	0	0	1e-05	0	0	0	0	0	0	0	0	0	0	0	0	0.00064	0	0	0	0	0	0	0	0	0	0	0	0	0	0	0	0	0	0	0	0	0
Furfurilactobacillus	0	0	0	0	1e-05	0	0	0	0	0	0	0	0	0	0	0	0	0	0	0	0	0	0	0	0	0	0	0	0	0	0	0	0	0	0	0	0	0	0
Fusarium	0	0	0	0	0	0	0	0	0.00091	0	0	0	0	0	0	0	0	0	0.00216	0	0	0	0	0	0	0	0	0	0	0	0	0	0	3e-05	0	0	0	0	2e-05
Fuscovulum	0	0	0	0	0	8e-05	0	0	0	0	0	0	0	0	0	0	0	0.00064	0	0	0.00476	0	0	0	0	0	0	0	0	0	0	0	0	0	0	0	0	0	0
Fusobacterium	0.03409	0.00042	0.30448	0.0109	0.00387	0.00016	0.00661	0.00688	0.00016	0.00456	0	0	0	0.01316	0.00123	0.00151	0.06131	0	0	0	0	0.00449	0	0	6e-05	0	0	0.00019	0.00045	0.00011	0	1e-05	0	3e-05	0	0	0.0032	3e-05	0
Gallaecimonas	0	0	0	6e-05	0	0	0	0	0	0	0	0	0	0	0	0	0	0	0	0	0	0	0	0	0	0	0	0	0	0	0	1e-05	0	3e-05	0	0	0	0	0
Gallibacterium	0	0	0	6e-05	1e-05	0	0.00031	0	0	0	0	0	0	0	0	0	0	0	0	0	0	0	0	0	0	0	0	0	0	0	0	0	0	0	0	0	0	0	0
Gammaretrovirus	0	0	0	0	0	0	0	0	0	0	0	0	0.00067	0	0	0	0	0	0	0	0	0	0	0	0	0	0	0	0	0	0	0	0	0	0	0	0	0	0
Gammatorquevirus	0	0	0	0	0	0	0	0	0	0	0.00036	0	0	0	0	0	0	0	0	0	0	0	0	0	0	0	0	0	0	0	0	0	0	0	0	0	0	0	0
Gardnerella	0	0	0	0	1e-05	0	0	0.00089	0	0.00013	0	0	0	0	0	0	0	0	0.00108	0	0	0	0	0	0	0	0	0	0	0	0	0	0	0	0	0	0	0	0
Gelria	0	0	0	0	0	0	0	0	0	0	0	0	0	0	0	0	0	0	0	0	0	0	0	0	0	0	0	0	0	0	0	0	0	0	0	0	0	0	0
Gemella	0.0055	0.00167	0.00952	0.01148	0.00231	0.01548	0.0022	0.00045	0.00019	0.02634	0	0	0	0	0	0	0.00178	0.00064	0.00324	0	0	0	0	0	0	0	0	0	0	0	0	6e-05	0	0	0	0	0.00073	0	0
Geminocystis	0	0	0	0	0	0	0	0	3e-05	0	0	0	0	0	0	0	0	0	0	0	0	0	0	0	0	0	0	0	0	0	0	0	0	0	0	0	0	0	0
Gemmata	0	0	0	0	0	0	0	0	0	0	0	0	0	0	0	0	0	0	0	0	0	0	0	0	0	0	0	0	0	0	0	0	0	0	0	0	0	1e-05	0
Gemmatimonas	0	0	0	0	0	8e-05	0	0	0	0	0	0	0	0	0	0	0	0	0	0	0	0	0	0	0	0	0	0	0	0	0	0	0	0	0	0	0	0	0
Gemmatirosa	0	0	0	0	0	0	0	0	0	0.00013	0	0	0	0	0	0	0	0	0	0	0	0	0	0	0	0	0	0	0	0	0	0	0	0	0	0	0	0	0
Gemmobacter	0	0	0	0	0	8e-05	0	9e-05	0	0.00013	0	0	0	0	0	0	0	0	0	0	0	0	0	0	0	0	0	0	0	1e-05	0	0	0	0	0	0	0	0	0
Geoalkalibacter	0	0	0	0	1e-05	0	0	0	0	0	0	0	0	0	0	0	0	0	0	0	0	0	0	0	0	0	0	0	0	0	0	0	0	0	0	0	0	0	0
Geobacillus	0	0	0	0	0	8e-05	0	0	0	0	0	0	0	0	0	0	0	0	0	0	0	0	0	0	0	0	0	0	0	1e-05	0	0	0	0	0	0	0	0	0
Geobacter	0	0	0	0	0	0	0	0	0	0	0	0	0	0	0	0	0	0	0	0	0	0	0	0	0	0	0	0	0	0	0	0	0	0	0	0	0.00029	0	1e-05
Geodermatophilus	0	0	0	0	0	0.00024	0	0	0	0	0	0.00247	0	0	0	0.00151	0	0.00064	0	0	0	0	0	0	0	0	0	0	0	0	0	0	0	0	0.00091	0	0	0	0
Geoglobus	0	0	0	0	0	0	0	0	0	0	0	0	0	0	0	0	0	0	0	0	0	0	0	0	0	0	0	0.00019	0	0	0	0	0	0	0	0	0	0	0
Geomonas	0	0	0	0	1e-05	0	0	0	3e-05	0	0	0	0	0	0	0	0	0	0	0	0	0	0	0	0	0	0	0	0	0	0	0	0	0	0	0	0	0	1e-05
Georgenia	0	0	0	0	1e-05	0	0	0	0	0	0	0.00062	0	0	0	0	0	0	0	0	0	0	0	0	0	0	0	0	0	0	0	0	0	0	0	0	0	0	1e-05
Georhizobium	0	0	0	0	0	0	0	0	0	0	0	0	0	0	0	0	0	0	0	0	0	0	0	0	0	0	0	0	0	0	0	0	0	3e-05	0	0	0	0	1e-05
Geotalea	0	0	0	0	0	0	0	0	3e-05	0	0	0	0	0	0	0	0	0	0	0	0	0	0	0	0	0	0	0	0	0	0	0	0	0	0	0	0	0	0
Geothrix	0	0	0	0	1e-05	0	0	0	0	0	0	0	0	0	0	0	0	0.00064	0	0	0	0	0	0	0	0	0	0	0	0	0	0	0	0	0	0	0	1e-05	1e-05
Geovibrio	0	0	0	0	0	8e-05	0	0	0	0	0	0	0	0	0	0	0	0	0	0	0	0	0	0	0	0	0	0	0	0	0	0	0	0	0	0	0	0	0
Gibbsiella	0	0	0	0	0	0	0	0	0	0	0	0	0	0	0	0	0	0	0	0	0	0	0	0	0	0	0	0	0	0	0	0	0	0	0	0	0	0	0
Gilliamella	0	0	0	0	0	0	0	9e-05	0	0	0	0	0	0	0	0	0	0	0	0	0	0	0	0	0	0	0	0	0	0	0	0	0	0	0	0	0	0	0
Gillisia	0	0	0	0	0	0	0	0	3e-05	0	0	0	0	0	0	0	0	0	0	0	0	0	0	0	0	0	0	0	0	0	0	0	0	0	0	0	0	0	0
Gimesia	0	0	0	0	0	0	0	0	0	0	0	0	0	0	0	0	0	0	0	0	0	0	0	0	0	0	0	0	0	0	0	0	0	3e-05	0	0	0	0	0
Glaesserella	0	0	0	0.00023	0	0	0	9e-05	0	0	0	0	0	0	0	0	0	0	0	0	0	0	0	0	0	0	0	0	0	0	0	0	0	0	0	0	0	1e-05	0
Gleimia	0	0	0	6e-05	1e-05	0	0	0	0	0	0	0	0	0	0	0	0.00044	0	0	0	0	0	0	0	0	0	0	0	0	0.00014	0	0	0	0	0	0	0	0	0
Globicatella	0	0	0	0	1e-05	0	0	0	0	0.00013	0	0	0	0	0	0	0	0	0	0	0	0	0	0	6e-05	0	0	0	0	0	0	0	0	0	0	0	0	0	0
Gloeobacter	0	0	0	0	0	0	0	0	3e-05	0	0	0	0	0	0	0	0	0	0	0	0	0	0	0	0	0	0	0	0	0	0	0	0	0	0	0	0	0	0
Gluconacetobacter	0	0	0	0	0	0	0	0	0	0	0	0	0	0	0	0	0	0	0	0	0	0	0	0	0	0	0	0	0	0	0	0	0	0	0	0	0	0	0
Glutamicibacter	0	0	0	0	4e-05	0	0	0	6e-05	0	0	0.00062	0	0	0	0	0	0	0	0.00562	0	0	0	0	0	0	0	0	0	0	0	0	0	0	0	0	0	0	0
Glycocaulis	0	0	0	0	0	0	0	0	0	0	0	0	0	0	0	0	0	0	0	0	0	0	0	0	0	0	0	0	0	0	0	0	0	0	0	0	0	0	0
Gordonia	0	0.00042	0.00018	6e-05	1e-05	0	0.00031	0.00161	3e-05	0.00026	0.00072	0.00123	0	0	0	0.00151	0.00133	0.00256	0.00216	0	0	0	0	0.00094	0	0	0	0	0	1e-05	0	1e-05	0	2e-04	0	0	0.00015	1e-05	2e-05
Gordonibacter	0.00013	0	0	0	0	0	0	0	0	0.00026	0	0	0	0	0	0	0	0	0	0	0	0	0	0	0	0	0	0	0	0	0	0	0	0	0	0	0	0	0
Gottfriedia	0	0	0	0	0	0	0	0	0	0	0	0	0	0	0	0	0	0	0	0	0	0	0	0	0	0	0	0	0	0	0	0	0	0	0	0	0	0	0
Gottschalkia	0.00013	0	0	0	0	0	0	0	0	0	0	0	0	0	0	0	0	0	0	0	0	0	0	0	0	0	0	0	0	0	0	0	0	0	0	0	0	0	0
Gracilibacillus	0	0	0	6e-05	1e-05	0	0	0	0	0	0	0	0	0	0	0	0	0	0	0	0	0	0	0	0	0	0	0	0	0	0	0	0	0	0	0	0	0	0
Granulicatella	0.01597	0.00334	0.00758	0.00234	0.02105	0.0125	0.00378	0.0142	0	0.01109	0.01007	0.0111	0	0	0.00247	0	0.00355	0	0.00432	0	0	0.00056	0	0.00094	0	0	0	0.00019	0	0	0	0.00065	0	0	0	0	0.00553	0	1e-05
Granulicella	0	0	0	0	1e-05	0	0	0	0	0	0	0	0	0	0	0	0	0	0	0	0	0	0	0	0	0	0	0	0	0	0	0	0	0	0	0	0	0	0
Granulosicoccus	0	0	0	0	0	0	0	0	0	0	0	0	0	0	0	0	0	0	0	0	0	0	0	0	0	0	0	0	0	0	0	0	0	0	0	0	0	1e-05	0
Gryllotalpicola	0	0	0	0	0	0	0	0	0	0	0	0	0	0	0	0	0	0.00064	0	0	0	0	0	0	0	0	0	0	0	0	0	0	0	0	0	0	0	0	0
Gulosibacter	0	0	0	0	0	0	0	0	0	0	0	0	0	0	0	0	0	0	0	0	0	0	0	0	0	0	0	0	0	0	0	0	0	0	0	0	0	0	1e-05
Guyparkeria	0	0	0	0	0	0	0	0	0	0	0	0	0	0	0	0	0	0	0	0	0	0	0	0	0	0	0	0	0	0	0	0	0	0	0	0	0	0	0
Gymnodinialimonas	0	0	0	0	0	0	0	0	0	0	0	0	0	0	0	0	0	0	0	0	0	0	0	0	0	0	0	0	0	0	0	0	0	0	0	0	0	0	0
Gynuella	0	0	0	0	0	0	0	0	0	0	0	0	0	0	0	0	0	0.00064	0	0	0	0	0	0	0	0	0	0	0	0	0	0	0	0	0	0	0	0	0
Haematobacter	0	0	0.00018	0	0	8e-05	0	0	3e-05	0	0	0	0	0	0	0	0	0	0	0	0	0	0	0	0	0	0	0	0	0	0	0	0	0	0	0	0	0	0
Haematospirillum	0	0	0	0	0	0	0	0	0	0	0	0	0	0	0	0	0	0	0	0	0	0	0	0	0	0	0	0	0	0	0	0	0	0	0	0	0	0	0
Haemophilus	0.00148	0.00083	0.00176	0.07237	0.00555	0	0.01134	9e-05	0.00087	0.02556	0	0	0.00202	0	0	0	0.04309	0.00064	0.00324	0	0.01429	0.00337	0.00221	0.04143	0.0014	0	0.00058	0.00093	0.00022	2e-05	0	0	0	0	0	0.00877	0.00044	0	0
Hahella	0	0	0	0	0	0	0	0	0	0	0	0	0	0	0	0	0	0	0	0	0	0	0	0	0	0	0	0	0	0	0	0	0	0	0	0	0	0	0
Haladaptatus	0	0	0	0	0	0	0	0	0	0	0	0	0	0	0	0	0	0	0	0	0	0	0	0	0	0	0	0	0	0	0	0	0	0	0	0	0	0	0
Halalkalicoccus	0	0	0	0	1e-05	0	0	0	0	0	0	0	0	0	0	0	0	0	0	0	0	0	0	0	0	0	0	0	0	0	0	0	0	0	0	0	0	0	0
Halarcobacter	0	0	0	0	0	0	0	0	0	0	0	0.00062	0	0	0	0	0	0	0	0	0	0	0	0	0	0	0	0	0	0	0	0	0	0	0	0	0	0	0
Haliangium	0	0	0	0	0	0	0	0	0	0	0	0	0	0	0	0	0	0	0	0	0	0	0	0	0	0	0	0	0	0	0	0	0	0	0	0	0	0	0
Halioglobus	0	0	0	0	0	0	0	0	0	0	0	0	0	0	0	0	0	0	0	0	0	0	0	0	0	0	0	0	0	0	0	0	0	0	0	0	0	1e-05	0
Haliscomenobacter	0	0	0	0	1e-05	0	0	0	3e-05	0	0	0	0	0	0	0	0	0	0	0	0	0	0	0	0	0	0	0	0	0	0	0	0	0	0	0	0	0	0
Halobacillus	0	0	0	0	3e-05	0	0	0	3e-05	0	0	0	0	0	0	0	0	0	0	0	0	0	0	0	0	0	0	0	0	0	0	0	0	0	0	0	0	0	0
Halobacteroides	0	0	0	0	0	0	0	0	0	0	0	0	0	0	0	0	0	0	0	0	0	0	0	0	0	0	0	0	0	0	0	0	0	0	0	0	0	0	0
Halobaculum	0	0	0	0	0	0	0	0	0	0	0	0	0	0	0	0	0	0.00064	0	0	0	0	0	0	0	0	0	0	0	0	0	0	0	0	0	0	0	0	1e-05
Halococcus	0	0	0	0	0	0	0	0	0	0	0	0	0	0	0	0	0	0	0	0	0	0	0	0	0	0	0	0	0	0	0	0	0	3e-05	0	0	0	0	0
Haloferula	0	0	0	0	0	0	0	0	0	0	0	0	0	0	0	0	0	0.00064	0	0	0	0	0	0	0	0	0	0	0	0	0	0	0	0	0	0	0	0	0
Halohasta	0	0	0	0	0	0	0	0	0	0	0	0	0	0	0	0	0	0	0	0	0	0.00056	0	0	0	0	0	0	0	0	0	0	0	0	0	0	0	0	0
Halomonas	0	0.00209	0	0	0	0	0.00031	0	0	0	0	0	0	0	0	0	0	0	0	0.01124	0	0	0	0	0	0	0	0	0	1e-05	8e-05	3e-05	3e-05	3e-05	0	0	0	8e-05	5e-05
Halomontanus	0	0	0	0	0	0	0	0	0	0	0	0	0	0	0	0	0	0	0	0	0	0	0	0	0	0	0	0	0	0	0	0	0	0	0	0	0	1e-05	0
Haloplanus	0	0	0	0	0	0	0	0	0	0	0	0	0	0	0	0	0	0	0.00108	0	0	0	0	0	0	0	0	0	0	0	0	0	0	0	0	0	0	0	0
Haloprofundus	0	0	0	0	0	0	0	0	0	0	0	0	0	0	0	0	0	0	0	0	0	0	0	0	0	0	0	0	0	0	0	0	0	0	0	0	0	0	0
Halopseudomonas	0	0.00042	0	0	0	0	0	0	0	0.00013	0	0	0	0	0	0	0	0	0	0	0	0	0	0	0	0	0	0	0	0	0	4e-05	1e-05	3e-05	0	0	0	1e-05	5e-05
Halorarius	0	0	0	0	0	0	0	0	0	0	0	0	0	0	0	0	0	0	0	0	0	0	0	0	0	0	0	0	0	0	0	0	0	3e-05	0	0	0	0	0
Halorhodospira	0	0	0	0	0	0	0	0	0	0	0	0	0	0	0	0	0	0	0	0	0	0	0	0	0	0	0	0	0	0	0	0	0	0	0	0	0	1e-05	0
Halorubrum	0	0	0	0	0	0	0	0	0	0	0	0.00062	0	0	0	0	0	0.00064	0	0	0	0	0	0	0	0	0	0	0	0	0	0	0	0	0	0	0	0	0
Halorussus	0	0	0	0	0	0	0	0	0	0	0	0	0	0	0	0	0	0	0	0	0	0	0	0	0	0	0	0	0	0	0	0	0	0	0	0	0	0	0
Halosegnis	0	0	0	0	0	0	0	0	0	0	0	0	0	0	0	0	0	0	0	0	0	0	0	0	6e-05	0	0	0	0	0	0	0	0	0	0	0	0	0	0
Halosimplex	0	0.00042	0	0	0	0	0	0	0	0	0	0	0	0	0	0	0	0	0	0	0	0	0	0	0	0	0	0	0	0	0	0	0	0	0	0	0	0	0
Halospeciosus	0	0	0	0	0	0	0	0	0	0	0	0	0	0	0	0	0	0	0	0	0	0	0	0	0	0	0	0	0	0	0	0	0	0	0	0	0	0	1e-05
Halotalea	0	0	0	0	0	0	0.00031	0	0	0.00013	0	0	0	0	0	0	0	0	0	0	0	0	0	0	0	0	0	0	0	0	0	0	0	0	0	0	0	0	0
Haloterrigena	0	0	0	0	0	0	0	0	0	0	0	0	0	0	0	0	0	0	0	0	0	0	0	0	0	0	0	0	0	0	0	0	0	0	0	0	0	0	0
Halothiobacillus	0	0	0	0	0	0	0	0	0	0	0	0	0	0	0	0	0	0	0	0	0	0	0	0	0	0	0	0	0	0	0	0	0	0	0	0	0	0	0
Halotia	0	0	0	0	1e-05	0	0	0	0	0	0	0	0	0	0	0	0	0	0	0	0	0	0	0	0	0	0	0	0	0	0	0	0	0	0	0	0	0	0
Hartmannibacter	0	0	0	0	0	0	0	0	3e-05	0	0	0	0	0	0	0	0	0	0	0	0	0	0	0	0	0	0	0	0	0	0	0	0	0	0	0	0	0	0
Hathewaya	0	0	0	0	0	0	0	0	0	0	0	0	0	0	0	0	0	0	0	0	0	0	0	0	0	0	0	0	0	0	0	0	0	0	0.00091	0	0	1e-05	0
Helcococcus	0	0	0	0	0	0	0.00031	0	0	0	0	0	0	0	0	0	0	0	0	0	0	0.00056	0	0	0	0	0	0	0	0	0	0	0	0	0	0	0	0	0
Helicobacter	0	0	0	0	4e-05	0	0	0	3e-05	0	0	0	0	0	0	0	0	0	0	0	0	0	0	0	0	0	0	0	0	0	0	0	0	0	0	0	0	0	0
Helicovermis	0	0	0	0	0	0	0	0	0	0	0	0	0	0	0	0	0	0	0	0	0	0	0	0	0	0	0	0	0	0	0	0	0	0	0	0	0	1e-05	0
Henningerozyma	0	0	0	0	0	0.00024	0	0	0	0	0	0	0	0	0	0	0	0	0	0	0	0	0	0	0	0	0	0	0	0	0	0	0	0	0	0	0	0	0
Herbaspirillum	0	0.00501	0	0	0	8e-05	0	0	3e-05	0	0.00036	0	0	0	0	0	0.00044	0.00128	0	0.00281	0	0	0	0	0	0	0	0	0	0	0	0	1e-05	0	0	0	0	3e-05	1e-05
Herbinix	0	0	0	0	1e-05	0	0	0	0	0	0	0	0	0	0	0	0	0	0	0	0	0	0	0	0	0	0	0	0	0	0	0	0	0	0	0	0	0	0
Heyndrickxia	0	0	0	0	0	0	0	0	0	0	0	0	0	0	0	0	0	0	0	0	0	0	0	0	0	0	0	0	0	0	0	0	0	3e-05	0	0	0	0	1e-05
Hirschia	0	0	0	0	0	0	0	0	0	0	0	0	0	0	0	0	0	0	0	0	0	0	0	0	0	0	0	0	0	0	0	0	0	0	0	0	0	0	1e-05
Hoeflea	0	0	0	0	0	0	0	9e-05	3e-05	0	0	0	0	0	0	0	0	0	0	0	0	0	0	0	0	0	0	0	0	0	0	0	0	0	0	0	0	0	0
Hollowayvirus	0	0	0	0	0	0	0	0	0	0	0	0	0	0	0	0	0	0	0	0	0	0	0	0	0	0	0	0	0	0	0	0	0	0	0	0	0	0	0.00097
Holophaga	0	0	0	0	0	0	0	0	0	0	0	0	0	0	0	0	0	0	0	0	0	0	0	0	0	0	0	0	0	0	0	0	0	0	0	0	0	0	0
Homoserinibacter	0	0	0	0	0	0	0	0	0	0	0	0	0	0	0	0	0	0.00064	0	0	0	0	0	0	0	0	0	0	0	0	0	0	0	0	0	0	0	0	0
Horticoccus	0	0	0	0	0	0	0	0	0	0	0	0	0	0	0	0	0	0	0	0	0	0	0	0	0	0	0	0	0	0	0	0	0	0	0	0	0	0	0
Hoylesella	0.0043	0	0.00159	6e-05	0.00069	0.00016	0	0.00179	0.00184	0.00013	0.00108	0	0	0	0	0	0	0	0	0	0	0.00056	0	0.00188	0	0	0	0	0	1e-05	0	7e-05	0	0	0	0	0.00015	0	1e-05
Hoyosella	0	0	0	0	0	0	0	0	3e-05	0	0	0	0	0	0	0	0	0	0	0	0	0	0	0	0	0	0	0	0	0	0	0	0	0	0	0	0	0	0
Humisphaera	0	0	0	0	0	0	0	0	0	0	0	0	0	0	0	0	0	0	0	0	0	0	0	0	0	0	0	0	0	0	0	0	0	0	0	0	0	0	0
Hwangdonia	0	0	0	0	1e-05	0	0	0	0	0	0	0	0	0	0	0	0	0	0	0	0	0	0	0	0	0	0	0	0	0	0	0	0	0	0	0	0	0	0
Hydrocarboniclastica	0	0	0	0	0	0	0	0	3e-05	0	0	0	0	0	0	0	0	0	0	0	0	0	0	0	0	0	0	0	0	0	0	0	0	0	0	0	0	0	1e-05
Hydrogenophaga	0	0	0.00018	0	0	8e-05	0	0	0	0	0.00036	0	0	0	0	0	0.00178	0.00256	0	0	0	0	0	0	6e-05	0	0	0	0	0	8e-05	0	0	0	0	0	0	3e-05	0
Hydrogenophilus	0	0	0	0	1e-05	8e-05	0	0	0	0	0	0	0	0	0	0.00151	0	0	0	0	0	0	0	0	0	0	0	0	0	0	0	0	0	3e-05	0.00091	0.00877	0	0	0
Hylemonella	0	0	0	0	0	0	0	0	0	0	0	0	0	0	0	0	0.00044	0	0	0	0	0	0	0	0	0.00155	0	0	0	0	0	0	0	0	0	0	0	0	0
Hymenobacter	0	0	0.00018	6e-05	0.00025	0.00016	0	0.00027	0.00023	0.00013	0	0	0	0	0	0	0	0.00192	0	0.01124	0	0	0	0	0	0	0.00029	0	0	0	0	1e-05	1e-05	0	0	0	0.00015	1e-05	0
Hypericibacter	0	0	0	0	0	0	0	0	0	0	0	0	0	0	0	0	0	0.00064	0	0	0	0	0	0	0	0	0	0	0	0	0	0	0	0	0	0	0	0	1e-05
Hyphomicrobium	0	0	0	0	0	0	0	0	0	0	0	0	0	0	0	0	0	0	0	0	0	0	0	0	0	0	0	0.00019	0	0	0	0	0	0	0	0	0	1e-05	1e-05
Hyphomonas	0.00013	0	0	0	0	0	0	0	0	0	0	0	0	0	0	0	0	0	0	0	0.00476	0	0	0	0	0	0	0	0	0	0	0	0	0	0	0	0	0	0
Iamia	0	0	0	0	1e-05	0	0	0	3e-05	0	0	0	0	0	0	0	0	0	0	0	0	0	0	0	0	0	0	0	0	0	0	0	0	0	0	0	0	0	0
Ideonella	0	0	0	0	0	0	0	0	0	0	0	0	0	0	0	0	0	0.00064	0	0	0	0	0	0	0	0	0	0	0	0	0	0	0	0	0	0	0	0	0
Idiomarina	0	0.00042	0	0	0	0	0	0	0	0	0	0	0	0	0	0	0	0	0	0	0	0	0	0	0	0	0	0	0	0	0	0	0	0	0	0	0	4e-05	0
Ilumatobacter	0	0	0	0	0	0	0	0	0	0	0	0	0	0	0	0	0	0	0	0	0	0	0	0	0	0	0	0	0	0	0	0	0	0	0	0	0	0	0
Ilyobacter	0	0	0	0	1e-05	0	0	0	0	0	0	0	0	0	0	0	0	0	0	0	0	0	0	0	0	0	0	0	0	0	0	0	0	0	0	0	0	0	0
Immundisolibacter	0	0	0	0	0	0	0	0	0	0	0	0	0	0	0	0	0	0	0	0	0	0	0	0	0	0	0	0	0	0	0	0	0	0	0	0	0	0	0
Imperialibacter	0	0	0	0	0	0	0	0	6e-05	0	0	0	0	0	0	0	0	0	0	0	0	0	0	0	0	0	0	0	0	0	0	0	0	0	0	0	0	0	0
Inhella	0	0	0	0	0	0	0	0	0	0	0	0	0	0	0	0	0	0	0	0	0	0	0	0	0	0	0	0	0	0	0	0	0	0	0	0	0	1e-05	0
Intestinibaculum	0	0	0	0	0	0	0	0	0	0	0	0	0	0	0	0	0	0.00064	0	0	0	0	0	0	0	0	0	0	0	0	0	0	0	0	0	0	0	0	0
Intestinimonas	0	0	0	0	0	0	0	0	3e-05	0	0	0	0	0	0	0	0	0	0	0	0	0	0	0	0	0	0	0	0	0	0	0	0	0	0	0	0	0	0
Intrasporangium	0	0	0	0	0	0	0	0	0	0	0	0	0	0	0	0	0	0	0	0	0	0	0	0	0	0	0.00029	0	0	0	0	0	0	0	0	0	0	0	0
Isoalcanivorax	0	0	0	0.00012	1e-05	0	0	0	0	0	0	0	0	0	0	0	0	0	0	0	0	0	0	0	0	0	0	0	0	0	0	0	0	0	0	0	0	0	0
Isoptericola	0	0	0	0	0	0	0	0	0	0	0	0	0	0	0	0	0	0	0.00108	0	0	0	0	0	0	0	0	0	0	0	0	0	0	0	0	0	0	0	0
Isosphaera	0	0	0	0	0	0	0	0	0	0	0	0	0	0	0	0	0	0	0	0	0	0	0	0	0	0	0	0	0	0	0	0	0	0	0	0	0	0	1e-05
Janibacter	0	0.00042	0	0	0	8e-05	0	9e-05	6e-05	0	0	0.00062	0	0	0	0.00151	0	0.00192	0	0	0	0	0	0	0	0	0.00058	0	0	0	0	0	0	7e-05	0	0	0	0	0
Jannaschia	0	0	0	0	0	0	0	0	0	0	0	0	0	0	0	0	0	0	0	0	0	0	0	0	0	0	0	0	0	0	0	0	0	0	0	0	0	0	0
Janthinobacterium	0	0	0	0	0	8e-05	0	0	3e-05	0	0	0	0	0	0	0	0	0.00256	0.00108	0	0	0	0	0	0	0	0	0	0	0	0	0	0	0	0	0	0	1e-05	1e-05
Jatrophihabitans	0	0	0	0	0	8e-05	0	0	0	0	0	0	0	0	0	0	0	0	0	0	0	0	0	0	0	0	0	0	0	0	0	0	0	0	0	0	0	0	0
Jejubacter	0	0	0	0	0	0	0	0	0	0	0	0	0	0	0	0	0	0	0	0	0	0	0	0	0	0	0	0	0	0	0	0	0	0	0	0	0	0	2e-05
Jeongeupia	0	0	0	0	0	0	0	0	0	0	0	0	0	0	0	0	0	0	0	0	0	0	0	0	0	0	0	0	0	0	0	0	0	0	0	0	0	0	1e-05
Jeotgalibaca	0	0	0	0	4e-05	0	0	9e-05	3e-05	0	0	0	0	0	0	0	0	0	0	0	0	0	0	0.00094	0	0	0	0	0	0	0	0	0	0	0	0	0	0	0
Jeotgalicoccus	0	0	0	0	1e-05	8e-05	0	0	3e-05	0	0	0	0	0	0	0	0	0	0	0	0	0	0	0.00094	0	0	0	0	0	0	0	0	0	0	0	0	0	0	0
Jiangella	0	0	0	0	0	0	0	0	0	0	0	0	0	0	0	0	0	0	0	0	0	0	0	0	0	0	0	0	0	0	0	0	0	0	0	0	0	0	1e-05
Jiella	0	0	0	0	0	0	0	0	0	0	0	0	0	0	0	0	0	0.00064	0	0	0	0	0	0	0	0	0	0	0	0	0	0	0	0	0	0	0	0	0
Jonesia	0	0	0	0	0	0	0	0	0	0	0	0	0	0	0	0	0	0	0	0	0	0	0	0	0	0	0	0	0	0	0	0	0	0	0	0	0	0	0
Kaistella	0	0.00042	0	0	6e-05	0	0	0	0	0	0	0	0	0	0	0	0	0	0	0	0	0	0	0	0	0	0	0	0	0	0	0	0	0	0.00091	0	0	1e-05	0
Kaistia	0	0	0	0	0	0	0	0	0	0	0	0	0	0	0	0	0	0	0	0	0	0	0	0	0	0	0	0	0	0	0	0	0	0	0	0	0	0	0
Kangiella	0.00013	0	0	0	0	0	0	0	0	0	0	0	0	0	0	0	0	0	0	0	0	0	0	0	0	0	0	0	0	0	0	0	0	0	0	0	0	0	0
Kerstersia	0	0	0	0	0	0	0	0	0	0	0	0	0	0	0	0	0	0	0	0	0	0	0	0	6e-05	0	0	0	0	0	0	0	0	0	0	0	0	0	0
Ketobacter	0	0	0	0	0	0	0	0	0	0	0	0	0	0	0	0	0	0	0	0	0	0	0	0	0	0	0	0	0	0	0	0	0	0	0	0	0	0	0
Kibdelosporangium	0	0	0	0	0	0	0	0	0	0	0	0	0	0	0	0	0	0	0	0	0	0	0	0	0	0	0	0	0	0	0	0	0	0	0	0	0	0	0
Kineobactrum	0	0	0	0	0	0	0	0	0	0	0	0	0	0	0	0	0	0	0	0	0	0	0	0	0	0	0	0	0	0	0	0	0	0	0	0	0	0	0
Kineococcus	0	0	0	0	0	0	0	0	3e-05	0.00013	0	0	0	0	0	0	0	0	0	0	0	0	0.00221	0	0	0	0	0	0	0	0	0	0	0	0	0	0	0	0
Kineothrix	0	0	0	0	0	0	0	0	3e-05	0	0	0	0	0	0	0	0	0	0	0	0	0	0.00221	0	0	0	0	0	0	0	0	0	0	0	0	0	0	0	0
Kingella	0	0	0.00053	0.00363	0.00069	0	0.00031	9e-05	0.00023	0	0	0	0	0	0	0	0	0	0	0.00281	0.00476	0.00056	0.00221	0	0	0	0.00029	0	0	0	0	0	0	0	0	0	0.00015	0	0
Kitasatospora	0	0	0	0	4e-05	0	0	9e-05	0	0	0.00036	0	0	0	0	0	0.00089	0	0	0	0	0	0	0	0	0	0	0	0	0	0	0	1e-05	0	0	0	0	3e-05	0
Klebsiella	0	0	0.00018	0	0.00355	0	0	0	0.00039	0.00443	0.00036	0	0	0	0	0.00452	0.00444	0.00192	0	0	0	0	0	0	0.91047	0	0	0.00056	0	0.11506	0	0.00011	4e-05	3e-04	0.00181	0	0.00029	4e-05	3e-05
Kluyvera	0	0	0	0	0	0	0	0	3e-05	0	0	0	0	0	0	0	0	0	0	0	0	0	0	0	6e-05	0	0	0	0	1e-05	0	0	0	0	0	0	0	1e-05	0
Kluyveromyces	0	0	0	0	0	0	0	0	0	0	0	0	0	0	0	0	0	0	0	0.00281	0	0	0	0	0	0	0	0	0	0	8e-05	0	0	0	0	0	0	0	0
Kocuria	0.00013	0	0	0.00012	7e-05	0.00016	0.00031	9e-05	6e-05	0.00039	0.00036	0.00185	0.00067	0.01316	0	0.00151	0.00133	0.00192	0.00108	0.00281	0.00952	0	0.00885	0	0	0	0	0	0	1e-05	0	0	0	3e-05	0	0	0	0	0
Komagataeibacter	0	0	0	0	1e-05	0	0	0	0	0	0	0	0	0	0	0	0	0	0	0	0	0	0	0	0	0	0	0	0	0	0	0	0	0	0	0	0	0	0
Komagataella	0	0	0	0.00053	0	0	0	0	0	0.00039	0	0	0	0	0	0	0	0	0	0	0	0	0	0	0.00061	0	0	0	0.00179	1e-05	0	0	0	0	0	0	0	0	0
Kordia	0	0	0	0	0	0	0	0	3e-05	0	0	0	0	0	0	0	0	0	0	0	0	0	0	0	0	0	0	0	0	0	0	0	0	0	0	0	0	0	0
Kosakonia	0	0	0	0	1e-05	0	0	0	0	0	0	0	0	0	0	0	0	0	0	0	0	0	0	0	6e-05	0	0	0	0	1e-05	0	0	0	0	0	0	0	3e-05	1e-05
Kribbella	0	0	0	0	0	0	0	0	0	0	0	0	0	0	0	0	0.00044	0.00064	0	0	0	0	0	0	0	0	0	0	0	0	0	0	0	0	0	0	0	0	0
Ktedonosporobacter	0	0	0	0	0	0	0	0	0	0	0	0	0	0	0	0	0	0	0	0	0	0	0	0	0	0	0	0	0	0	0	0	0	0	0	0	0	1e-05	0
Kushneria	0	0	0	0	0	0	0	0	3e-05	0	0	0	0	0	0	0	0	0	0	0	0	0	0	0	0	0	0	0	0	0	0	0	0	3e-05	0	0	0	0	0
Kutzneria	0	0	0	0	0	0	0	0	0	0	0	0	0	0	0	0	0	0	0	0	0	0	0	0	0	0	0	0	0	0	0	0	0	0	0	0	0	1e-05	0
Kwoniella	0	0.00042	0.00123	0	0	0	0	0	0	0	0	0	0	0	0	0.02564	0	0	0.00216	0	0	0	0	0.00094	0	0	0	0	0	0	0.00054	0	0	0	0	0	0	0	4e-05
Kytococcus	0	0	0	0	1e-05	8e-05	0	0	0	0	0	0	0	0	0	0.00151	0	0.00128	0	0	0.00476	0	0	0	0	0	0	0	0	0	0	0	0	0	0	0	0	1e-05	0
Labilibaculum	0	0	0	6e-05	0	0.00016	0	0.00018	0	0	0	0	0	0	0	0	0	0	0	0	0	0	0	0	0	0	0	0	0	0	0	0	0	0	0	0	0	0	0
Labilithrix	0	0	0	0	3e-05	0	0	0	0	0	0	0	0	0	0	0	0.00044	0	0	0	0	0	0	0	0	0	0	0	0	0	0	0	0	0	0	0	0	0	0
Labrenzia	0	0	0	0	0	0	0	0	0	0	0	0	0	0	0	0	0	0	0	0	0	0	0	0	0	0	0	0	0	0	0	0	0	0	0	0	0	0	2e-05
Labrys	0	0	0	0	0	0	0	0	0	0	0	0	0	0	0	0	0	0.00064	0	0	0	0	0	0	0	0	0	0	0	0	0	0	0	0	0	0	0	0	0
Lachnoanaerobaculum	0.00054	0.00668	0.00071	0.00352	0.0029	0	0.00063	0.00598	0	0.00013	0.0018	0	0	0	0.00123	0	0.00044	0	0	0	0	0.00056	0	0	0	0	0	0	0	0	0	1e-04	0	0	0	0	0.00073	0	0
Lachnoclostridium	0	0	0	0	3e-05	0	0	0	3e-05	0.00196	0	0	0	0	0	0	0	0	0	0	0	0.00056	0	0	0	0	0	0	0	0	0	0	0	0	0	0	0	0	0
Lachnospira	0	0	0	0	0	0	0	9e-05	0	0	0	0	0	0	0	0	0	0	0	0	0	0	0	0	0	0	0	0.00019	0	0	0	0	0	0	0	0	0	0	0
Lacinutrix	0.00013	0	0	0	0	0	0	0	0	0	0	0	0	0	0	0	0	0.00064	0	0	0	0	0	0	0	0	0	0	0	0	0	0	0	0	0	0	0	0	0
Lacipirellula	0	0	0	0	0	0	0	0	0	0	0	0	0	0	0	0	0	0	0	0	0	0	0	0	0	0	0	0	0	0	0	0	0	0	0	0	0	0	0
Lacrimispora	0	0	0	0	1e-05	0	0.00031	0	3e-05	0	0.00072	0	0	0	0	0	0	0	0	0	0	0	0	0	0	0	0	0	0	0	0	0	0	0	0	0	0	0	0
Lacticaseibacillus	4e-04	0	0	6e-05	0	0	0	0	3e-05	0	0	0	0	0	0	0	0	0	0	0	0	0	0	0	0	0	0	0	0	0	0	2e-05	0	0	0	0	0.00015	1e-05	0
Lactiplantibacillus	0.00067	0	0	0	1e-05	0	0	9e-05	3e-05	0.00013	0	0	0	0	0	0	0	0	0	0	0	0	0	0	0	0	0	0	0	0	0	0	0	3e-05	0	0	0	0	0
Lactobacillus	0.03275	0	0.00018	0	1e-04	0.00016	0.00031	0.00089	0.00016	0.00013	0	0.01295	0	0	0	0.00151	0.00044	0	0.00324	0	0	0.01067	0	0	0	0	0	0.00019	0	0	0	8e-05	0	0	0.00181	0	0	5e-05	2e-05
Lactococcus	0.00013	0	0	0	9e-05	0	0	9e-05	1e-04	0	0.00036	0.00123	0	0	0	0	0	0	0	0.00281	0	0	0	0	0	0	0	0	0	0	0	9e-05	0	0	0	0	0.00029	0	0
Lancefieldella	0.00416	0.00042	0	6e-05	0.00053	0	0.00094	0.00071	0.00566	0.00443	0	0	0	0	0.00493	0	0	0	0	0	0	0.00337	0.00221	0	0	0	0	0	0	0	8e-05	3e-05	0	0	0	0	0.00015	0	1e-05
Laribacter	0	0	0	0	0	0	0	0	0	0	0	0	0	0	0	0	0	0	0	0	0	0	0	0	0	0	0	0	0	0	0	0	0	0	0	0	0	1e-05	0
Larkinella	0	0	0	0	0	0	0	0	0	0	0	0	0	0	0	0	0	0.00064	0	0	0	0	0	0	0	0	0	0	0	0	0	0	0	0	0	0	0	0	0
Lautropia	0	0	0.00053	0.00029	0.00066	0	0	0	0.01762	0.00483	0	0	0.00067	0.06579	0.01603	0	0	0	0.00108	0.16573	0.00952	0.00562	0.00885	0.0838	0.0396	0.00155	0	0	0.00022	1e-05	0.00261	0.00025	0.00026	0	0	0	0.00087	7e-05	0
Lawsonella	0	0	0	0	0	0	0	0	3e-05	0.00013	0	0	0	0	0	0	0	0	0	0	0	0	0	0	0	0	0	0	0	0	0	0	0	0	0	0	0	0	0
Leclercia	0	0	0	0	0	0	0	0.00027	0	0	0	0	0	0	0	0	0	0.00192	0	0	0	0	0	0	6e-05	0	0	0	0.00022	0	0	0	0	0	0	0	0	5e-05	2e-05
Leeuwenhoekiella	0	0	0	0	0	0	0	0	3e-05	0	0	0	0	0	0	0	0	0	0	0	0	0	0	0	0	0	0	0	0	0	0	0	0	0	0	0	0	0	0
Leifsonia	0	0	0	0	0	0	0	0	0	0	0	0	0	0	0	0	0	0	0	0	0	0	0	0	0	0	0	0	0	0	0	0	0	0	0	0	0	0	0
Leishmania	0	0	0	0	0	0	0	0	0	0	0	0	0	0	0	0	0	0	0	0	0	0	0	0	0	0	0.00087	0.00019	0	0	0	0	0	0.00132	0	0.00877	0	0.00022	0
Leisingera	0	0	0	0	3e-05	0	0	0	3e-05	0	0	0	0	0	0	0	0	0	0	0	0	0	0	0	0	0	0	0	0	0	0	0	0	0	0	0	0	0	0
Lentibacillus	0	0	0	0	1e-05	0	0	0	3e-05	0	0	0	0	0	0	0	0	0	0	0	0	0	0	0	0	0	0	0	0	0	0	0	0	0	0	0	0	0	0
Lentibacter	0	0	0	0	0	0	0	0	0	0	0	0	0	0	0	0	0	0.00064	0	0	0	0	0	0	0	0	0	0	0	0	0	0	0	0	0	0	0	0	0
Lentilactobacillus	0	0	0	0	0	0	0	0	0	0	0	0	0	0	0	0	0	0	0	0	0	0	0	0	0	0	0	0	0	0	0	0	0	0	0	0	0	0	0
Lentivirus	0	0	0	0	0	0	0	0	0	0	0	0	0	0	0	0	0	0.00128	0	0	0	0	0	0	0	0	0	0	0	0	0	0	0	0	0	0	0	0	0
Lentzea	0	0	0	0	0	0	0	0	0	0	0	0	0	0	0	0	0	0	0	0	0	0	0	0	6e-05	0	0	0	0	0	0	0	0	0	0	0	0	0	0
Leptogranulimonas	0	0	0	0	0	0	0	0	0	0	0	0	0	0	0	0	0	0	0	0	0	0	0	0	0	0	0	0	0	0	0	0	0	0	0	0	0	1e-05	0
Leptospira	0	0	0	0	0	8e-05	0	0	0	0	0.00036	0	0	0	0	0	0.00044	0	0	0	0	0	0	0	0	0	0	0	0	0	0	0	0	0	0	0	0	0	0
Leptothrix	0	0	0	0	0	0	0	0	0	0	0	0	0	0	0	0	0.00044	0.00064	0	0	0	0	0	0	0	0	0	0	0	0	0	0	0	0	0	0	0	0	0
Leptotrichia	0.00322	0.0388	0.00212	0.00809	0.01068	0.00016	0.00315	0.0058	0.0012	0.01226	0	0.01666	0	0	0	0	0.00044	0	0	0	0	0	0.00442	0	0	0	0	0.00019	0.00089	1e-05	0	2e-04	0	3e-05	0	0	0.00291	0	2e-05
Leucobacter	0	0	0.00018	0	1e-05	0	0	0	0	0	0	0	0	0	0	0	0	0	0	0	0	0	0	0	0	0	0	0	0	1e-05	0	0	0	0	0	0	0	0	0
Leuconostoc	0	0	0	0	1e-05	8e-05	0.00031	0	0	0	0	0	0	0	0	0	0	0.00064	0	0	0	0	0	0	0	0	0	0	0	0	0	0	0	0	0	0	0	0	0
Levilactobacillus	0	0	0	0	0	0	0	0	3e-05	0	0	0	0	0	0	0	0	0.00064	0	0	0	0	0	0	0	0	0	0	0	0	0	0	0	0	0	0	0	0	0
Lewinella	0	0	0	0	0	0	0	0	3e-05	0	0	0	0	0	0	0	0	0	0	0	0	0.00056	0	0	0	0	0	0	0	0	0	0	0	0	0	0	0	0	0
Liberibacter	0	0	0	0	0	0	0	0	3e-05	0	0	0	0	0	0	0	0	0	0	0	0	0	0	0	0	0	0	0	0	0	0	0	0	0	0	0	0	0	0
Lichenicola	0	0	0	0	0	0	0	0	0	0	0	0	0	0	0	0	0	0	0	0	0	0	0	0	0	0	0	0	0	0	0	0	0	0	0	0	0	0	0
Lichenihabitans	0	0	0	0	0	0	0	0	0	0	0	0	0	0	0	0	0	0	0	0	0	0	0	0	0	0	0	0	0	0	0	0	0	0	0	0	0	0	0
Ligilactobacillus	0.01248	0	0.00088	0.00023	1e-04	0.00589	0	0.00071	1e-04	0.00443	0.00036	0	0	0	0	0	0	0	0	0	0	0	0	0	0	0	0	0	0	0	0	3e-05	0	0	0	0	0	0	0
Limnobacter	0	0.00209	0	0	0	0	0	0	0	0	0	0	0	0	0	0	0	0	0	0	0	0	0	0	6e-05	0	0	0	0	0	0	0	0	0	0	0	0	0	0
Limnobaculum	0	0	0	0	0	0	0	0	3e-05	0	0	0	0	0	0	0	0	0	0	0	0	0	0	0	0	0	0	0	0	0	0	0	0	0	0	0	0	0	0
Limnoglobus	0	0	0	0	0	0	0	0	0	0	0	0	0	0	0	0	0	0	0	0	0	0	0	0.00094	0	0	0	0	0	0	0	0	0	0	0	0	0	0	0
Limnohabitans	0	0	0	0	0	0.00016	0	9e-05	0	0	0	0	0	0	0	0	0.00133	0.00512	0	0	0	0	0	0	0	0	0	0	0	0	0	0	0	0	0	0	0	0	0
Limosilactobacillus	0.04268	0	0.00035	6e-05	1e-04	0.00145	0.00063	0.00027	0	0.00587	0	0.00062	0	0	0	0	0	0	0	0	0	0	0.01327	0	0	0	0	0	0	0	0	5e-05	0	0	0	0	0.00015	0	0
Liquorilactobacillus	0	0.00042	0	0	6e-05	0	0	0	0	0	0.00036	0	0	0	0	0	0	0	0	0	0	0	0	0	0	0	0	0	0	0	0	0	0	0	0	0	0	0	0
Listeria	0	0	0	0	9e-05	0	0	0	0	0	0	0	0	0	0	0	0	0	0	0	0	0	0	0	0	0	0	0	0	0	0	0	0	0	0	0	0	0	0
Litorivicinus	0	0	0	0	0	0	0	0	0	0	0	0	0	0	0	0	0	0	0	0	0	0	0	0	0	0	0	0	0	0	0	0	0	0	0	0	0	0	0
Lodderomyces	0	0	0	0	0	0	0	0	0	0	0	0	0	0	0	0	0	0	0	0	0	0	0	0	0	0	0	0	0	0	0.00015	0	0	0	0	0	0	0	0
Loigolactobacillus	0	0	0	0	1e-05	0	0	0	0	0	0	0	0	0	0	0	0	0	0	0	0	0	0	0	0	0	0	0	0	0	0	0	0	0	0	0	0	0	0
Loktanella	0	0	0	0	0	0	0	0	0	0	0	0	0	0	0	0	0	0	0	0	0	0	0	0	0	0	0	0	0	0	0	0	0	0	0	0	0	0	0
Lonsdalea	0	0	0	0	0	0	0	0	0	0	0	0	0	0	0	0	0	0	0	0	0	0	0	0	0	0	0	0	0	0	0	0	0	0	0	0	0	0	0
Luteibacter	0	0	0	0	1e-05	0	0	0	3e-05	0	0.00036	0	0	0	0	0	0	0.00064	0	0	0	0	0	0	0	0	0	0	0	0	0	0	1e-05	3e-05	0	0	0	0.00021	0
Luteimicrobium	0	0	0	0	0	0	0	0	0	0	0	0.00062	0	0	0	0	0	0	0	0	0	0	0	0	0	0	0	0	0	0	0	0	0	0	0	0	0	0	0
Luteimonas	0	0	0.00018	0	0	0	0	0	3e-05	0	0	0	0	0	0	0	0.00044	0.00256	0	0	0	0	0	0	0	0	0	0	0	0	0	0	0.00032	0	0	0	0	0.00042	1e-05
Luteipulveratus	0	0	0	0	0	0	0	0	0	0	0	0	0	0	0	0	0.00044	0	0	0	0	0	0	0	0	0	0	0	0	0	0	0	0	0	0	0	0	0	0
Luteitalea	0	0	0	0	0	0	0	0	0	0	0	0	0	0	0	0	0	0	0	0	0	0	0	0	0	0	0	0	0	0	0	0	0	0	0	0	0	0	1e-05
Lutibacter	0	0	0	0	0	0	0	9e-05	0	0	0	0	0	0	0	0	0	0	0	0	0	0	0	0	0	0	0	0	0	0	0	0	0	0	0	0	0	0	1e-05
Lymphocryptovirus	0	0	0	0	0	0	0.0085	0.00411	0.00107	0	0	0.00062	0.00202	0	0	0	0	0	0	0.14607	0	0.01067	0	0.01412	0.00043	0	0	0	0	6e-05	0	0	1e-05	0	0	0	0	3e-05	0
Lysinibacillus	0	0	0	0	4e-05	0	0	0	3e-05	0	0	0	0	0.01316	0	0	0	0.00064	0	0	0	0	0	0	0	0	0	0	0	0	0	0	0	0	0	0	0	0	1e-05
Lysobacter	0	0.00042	0	0	4e-05	0	0.00031	0	0	0	0	0	0	0	0.00247	0	0	0.00128	0.00108	0	0	0	0	0	0	0	0	0	0	0	0	1e-05	0.00022	0	0	0	0	0.00157	4e-05
Macellibacteroides	0	0	0	0	9e-05	0	0	0	6e-05	0	0	0	0	0	0	0	0	0	0	0	0	0	0	0	0	0	0	0	0	0	0	0	0	0	0	0	0	0	0
Macrococcoides	0	0	0	0	1e-05	8e-05	0.00031	0	3e-05	0	0	0	0	0	0	0	0	0	0	0	0	0	0	0	0	0	0	0	0	0	0	0	0	0	0	0	0	0	0
Macrococcus	0	0	0	0	1e-05	0	0	0	3e-05	0	0	0	0	0	0	0	0.00044	0	0	0	0	0	0	0	0	0	0	0	0	0	0	0	0	0	0	0	0	0	0
Mageeibacillus	0	0	0	0	1e-05	0	0	0	0	0	0	0	0	0	0	0	0	0	0	0	0	0	0	0	0	0	0	0	0	0	0	0	0	0	0	0	0	0	0
Magnetospira	0	0	0	0	1e-05	0	0	0	0	0	0	0	0	0	0	0	0	0	0	0	0	0	0	0	0	0	0	0	0	0	0	0	0	0	0	0	0	0	1e-05
Magnetospirillum	0	0	0	0	0	8e-05	0	0	0	0	0	0	0	0	0	0	0	0	0	0	0	0	0	0	6e-05	0	0	0	0	0	0	0	0	0	0	0	0	0	0
Maioricimonas	0	0	0	0	0	0	0	0	3e-05	0	0	0	0	0	0	0	0	0	0	0	0	0	0	0	0	0	0	0	0	0	0	0	0	0	0	0	0	0	0
Malaciobacter	0	0	0	0	0	8e-05	0	0	0	0	0	0	0	0	0	0	0	0	0	0	0	0	0	0	0	0	0	0	0	0	0	0	0	0	0	0	0	0	0
Malassezia	0.00268	0.00459	0.00758	0	0.0019	0.00258	0.00126	0.00036	0.01099	0	0	0.06046	0.0633	0	0.02343	0.62142	0	0.00768	0.07235	0	0	0.00899	0.01106	0	0.0017	0.00466	0	0	0	1e-04	0	0.00011	0	0.00027	0.00906	0	0	0	0
Mammaliicoccus	0	0	0	0	3e-05	0	0	0	3e-05	0	0	0	0	0	0	0	0	0	0	0	0	0	0.00221	0	0	0	0	0	0	0	0	0	0	0	0	0	0	0	0
Mangrovibacter	0	0	0	0	0	0	0	0	0	0	0	0	0	0	0	0	0	0	0	0	0	0	0	0	0	0	0	0	0	0	0	0	0	0	0	0	0	1e-05	0
Mangrovibacterium	0	0	0	0	4e-05	0	0	0	6e-05	0	0	0	0	0	0	0	0	0	0	0	0	0	0	0	0	0	0	0	0	0	0	0	0	0	0	0	0	0	0
Mannheimia	0	0	0	0.00023	0	0	0	0	0	0	0	0	0	0	0	0	0	0	0	0	0	0	0	0	0	0	0	0	0	1e-05	0	0	0	0	0	0	0	0	0
Maribacter	0	0	0	0	1e-05	8e-05	0	0	0	0.00013	0	0	0	0	0	0	0	0	0	0	0	0	0	0	0	0	0	0	0	0	0	0	0	0	0	0	0	0	1e-05
Maricaulis	0	0	0	0	0	0	0	0	0	0	0	0	0	0	0	0	0	0	0	0	0	0	0	0	0	0	0	0	0	0	0	0	0	0	0	0	0	0	0
Maridesulfovibrio	0	0.00042	0	0	0	0	0	0	0	0	0	0	0	0	0	0	0	0	0	0	0	0	0	0	0	0	0	0	0	0	0	0	0	0	0	0	0	0	0
Marinifilum	0	0	0	0	0	0	0	0	0	0	0	0	0	0	0	0	0	0	0	0	0	0	0	0	0	0	0	0	0	0	0	0	0	0	0	0	0	0	1e-05
Mariniflexile	0	0	0	0	0	8e-05	0	0	0	0	0	0	0	0	0	0	0	0.00064	0	0	0	0	0	0	0	0	0	0	0	0	0	0	0	0	0	0	0	0	0
Marinilactibacillus	0	0	0	0	0	8e-05	0	0	0	0	0	0	0	0	0	0	0	0	0	0	0	0	0	0	0	0	0	0	0	0	0	0	0	0	0	0	0	0	0
Marinilongibacter	0	0	0	0	1e-05	0	0	0	0	0	0	0	0	0	0	0	0	0	0	0	0	0	0	0	0	0	0	0	0	0	0	0	0	0	0	0	0	0	0
Marinobacter	0	0	0	0	0	0	0	0	0	0	0	0	0	0	0	0	0	0	0	0	0	0	0	0	0	0	0	0	0	1e-05	0	1e-05	1e-05	0	0.00091	0	0.00015	7e-05	8e-05
Marinobacterium	0	0	0	0	0	0	0	0	0	0	0	0	0	0	0	0	0	0	0	0	0	0	0	0.00094	0	0	0	0	0	0	0	0	0	3e-05	0	0	0.00015	0	1e-05
Marinomonas	0	0	0	0	0	0	0	0	6e-05	0	0	0	0	0	0	0	0	0	0	0	0	0	0	0	0	0	0	0	0	0	0	0	0	0	0	0	0	0	0
Marinovum	0	0	0	0	0	0	0	0	0	0	0	0	0	0	0	0	0	0	0	0	0	0	0	0	0	0	0	0	0	0	0	0	0	0	0	0	0	0	0
Marisediminicola	0	0	0	0	0	0	0	0	0	0	0	0	0	0	0	0	0	0	0	0	0	0	0	0	0	0	0	0	0	0	0	0	0	0	0	0	0	0	0
Marivirga	0	0	0	0	1e-05	0	0	0	6e-05	0	0	0	0	0	0	0	0.00044	0	0	0	0	0	0	0	0	0	0	0	0	0	0	0	0	0	0	0	0	0	0
Marnyiella	0	0.00042	0	0	0	0	0	0	0	0	0	0	0	0	0	0	0	0	0	0	0	0	0	0	0	0	0	0	0	0	0	0	0	0	0	0	0	0	0
Martelella	0	0	0	0	0	0	0	0	0	0	0	0	0	0	0	0	0	0	0	0	0	0	0	0	0	0	0	0	0	0	0	0	0	0	0	0	0	0	0
Marvinbryantia	0	0	0	0	0	0	0	0	0	0	0	0	0	0	0	0	0	0	0	0	0	0	0	0	0	0	0	0	0	0	0	0	0	0	0	0	0	0	0
Massilia	0	0	0	0	0	8e-05	0.00031	0	3e-05	0	0	0	0	0	0	0	0.00533	0.00256	0.00108	0	0	0	0	0	6e-05	0	0	0	0	0	0	1e-05	2e-05	0	0	0	0.00015	3e-05	2e-05
Mediterraneibacter	0	0	0.00018	0	0	0	0	9e-05	0	0	0	0	0	0	0	0	0	0	0	0	0	0	0	0	0	0	0	0	0	0	0	0	0	0	0	0	0	0	0
Megamonas	0	0	0	0	0	0	0	9e-05	3e-05	0	0	0	0	0	0	0	0	0	0	0	0	0	0	0	0	0	0	0	0	0	0	0	0	0	0	0	0	0	0
Megasphaera	0	0	0	0	1e-05	0	0	0.00027	0.00058	0.00013	0	0	0	0	0.00123	0	0	0	0	0	0	0.00056	0	0	0	0	0	0	0	0	0	2e-05	0	0	0	0	0	0	0
Melaminivora	0	0	0	0	0	0	0	0	0	0	0	0	0	0	0	0	0	0.00064	0	0	0	0	0	0	0	0	0	0	0	0	0	0	0	0	0	0	0	0	0
Melittangium	0	0	0	0	0	0	0	0	0	0	0.00036	0	0	0	0	0	0	0	0	0	0.00476	0	0	0	0	0	0	0	0	0	0	0	0	0	0.00091	0	0	0	0
Mesobacillus	0	0	0	0	0	0	0	0	3e-05	0	0	0	0	0	0	0	0	0	0	0	0	0	0	0	0	0	0	0.00019	0	0	0	0	0	0	0	0	0	0	0
Mesoflavibacter	0	0	0.00018	0	1e-05	0	0	0	0	0	0	0	0	0	0	0	0	0	0	0	0	0	0	0	0	0	0	0	0	0	0	0	0	0	0	0	0	0	0
Mesomycoplasma	0	0	0	0	0	0	0	0	0	0	0	0	0	0	0	0	0	0	0	0	0	0	0	0	0	0	0	0	0	0	0	0	0	0	0	0	0	0	0
Mesoplasma	0	0	0	0	1e-05	0	0	0	0	0	0	0	0	0	0	0	0	0	0	0	0	0	0	0	0	0	0	0	0	0	0	0	0	0	0	0	0	0	0
Mesorhizobium	0	0.00083	0	0.00012	3e-05	0.00073	0	9e-05	0	0	0	0.00062	0	0	0.00123	0	0.00666	0.02367	0.00216	0	0	0	0	0	0	0	0	0	0.00045	1e-05	0	0	1e-05	0	0.00181	0	0	7e-05	6e-05
Metabacillus	0	0	0	0	1e-05	0	0	0	3e-05	0	0	0	0	0	0	0	0	0	0	0	0	0	0	0	0	0	0	0	0	0	0	0	0	0	0	0	0	0	0
Metallibacterium	0	0	0	0	0	0	0	0	0	0	0	0	0	0	0	0	0	0	0	0	0	0	0	0	0	0	0	0	0	0	0	0	0	0	0	0	0	0	0
Metamycoplasma	0	0.00375	0	0	0.00031	0.00032	0	0.00071	0.00411	0	0	0	0	0	0	0	0	0	0	0.00281	0	0.00056	0	0	0	0	0	0	0	0.00033	0	1e-05	8e-05	0	0	0	0.00044	0	0
Metapneumovirus	0	0	0	0	0	0	0	0	0	0	0	0	0	0	0	0	0	0	0	0	0	0	0	0	0	0	0	0	0	0	0	0	0	0	0	0	0.00029	0	0
Metasolibacillus	0	0	0	6e-05	0	0	0	0	0	0	0	0	0	0	0	0	0	0	0	0	0	0	0	0	0	0	0	0	0	0	0	0	0	0	0	0	0	0	0
Methanobrevibacter	0	0	0	0	4e-05	0	0	0	6e-05	0	0	0	0	0	0	0	0	0	0	0	0	0	0	0	0	0	0	0	0	0	0	0	0	0	0	0	0	0	0
Methanococcoides	0	0	0	0	0	0	0	0	0	0.00013	0	0	0	0	0	0	0	0	0	0	0	0	0	0	0	0	0	0	0	0	0	0	0	0	0	0	0	0	0
Methanoplanus	0	0	0	0	0	0	0	0	0	0	0	0	0	0	0	0	0	0	0	0	0	0	0	0	0	0	0	0	0	0	0	0	0	3e-05	0	0	0	0	0
Methanosarcina	0	0	0	0	1e-05	0	0	0	0	0	0.00036	0	0	0	0	0	0	0	0	0	0	0	0	0	0	0	0	0	0	0	0	9e-05	0	0	0	0	0	0	0
Methanosphaera	0	0	0	0	1e-05	0	0	0	0	0	0	0	0	0	0	0	0	0	0	0	0	0	0	0	0	0	0	0	0	0	0	0	0	0	0	0	0	0	0
Methanosphaerula	0	0	0	0	0	0	0	0	0	0	0	0	0	0	0	0	0	0	0	0	0	0	0	0	0	0	0	0	0	0	0	0	0	0	0	0	0	1e-05	0
Methanothermobacter	0	0	0	0	0	0	0	0	3e-05	0	0	0	0	0	0	0	0	0	0	0	0	0	0	0	0	0	0	0	0	0	0	0	0	0	0	0	0	0	0
Methylibium	0	0	0	0	0	0	0	0	0	0	0	0	0	0	0	0	0.00044	0	0	0	0	0	0	0	0	0	0	0	0	0	0	0	0	3e-05	0	0	0	0	0
Methylobacter	0	0	0	0	0	0	0	0	3e-05	0	0	0	0	0	0	0	0	0	0	0	0	0	0	0	0	0	0	0	0	0	0	0	0	0	0	0	0	0	0
Methylobacterium	0	0.00125	0.00071	0	0	8e-05	0	0	6e-05	0.00013	0.00072	0	0	0.01316	0	0.00603	0.00089	0.00576	0.0054	0	0	0.00056	0	0	6e-05	0	0	0	0	0	8e-05	2e-05	1e-05	0	0	0	0	3e-05	0
Methylocaldum	0	0	0	0	0	0	0	0	0	0	0	0	0	0	0	0	0	0	0	0	0	0	0	0	0	0	0	0	0	0	0	0	0	0	0	0	0	0	0
Methylocella	0	0	0	0	0	0	0	0	0	0	0	0	0	0	0	0	0	0	0	0	0	0	0	0	0	0	0	0	0	0	0	0	0	3e-05	0	0	0	0	0
Methylococcus	0	0.00042	0	0	0	0	0	9e-05	0	0	0	0	0	0	0	0	0	0	0	0	0	0	0	0	0	0	0	0	0	0	0	1e-05	0	0	0.00091	0	0	1e-05	0
Methylocystis	0	0	0	0	0	0	0	0	0	0	0	0	0	0	0	0	0	0	0	0	0	0	0	0	0	0	0	0	0	0	0	0	0	0	0	0	0	0	0
Methylogaea	0	0	0	0	0	0	0	0	0	0	0	0	0	0	0	0	0	0	0	0	0	0	0	0	0	0	0	0	0	0	0	0	0	0	0	0	0	1e-05	0
Methylomarinovum	0	0	0	0	0	0	0	0	0	0	0	0	0	0	0	0	0	0	0	0	0	0	0	0	0	0	0	0	0	0	0	0	0	0	0	0	0	1e-05	0
Methylomarinum	0	0	0	0	0	0	0	0	0	0	0	0	0	0	0	0	0	0	0	0	0	0	0	0	0	0	0	0	0	0	0	0	0	0	0	0	0	0	0
Methylomicrobium	0	0	0	0	1e-05	0	0	0	0	0	0	0	0	0	0	0	0	0	0	0	0	0	0	0	0	0	0	0	0	0	0	0	0	0	0	0	0	0	0
Methylomonas	0	0	0	0.00018	0	8e-05	0	0	6e-05	0	0	0	0	0	0	0	0	0	0	0	0	0	0	0.00188	0	0	0	0	0	0	0	0	0	0	0	0	0	3e-05	0
Methylophaga	0	0	0	0	3e-05	0	0	0	0	0	0	0	0	0	0	0	0	0	0	0	0	0	0	0	0	0	0	0	0	0	0	0	0	0	0	0	0	0	0
Methylophilus	0	0	0	0	0	0	0	0	0	0	0	0.00062	0	0	0	0	0	0.00064	0	0	0	0	0	0	6e-05	0	0	0	0	0	0	0	0	0	0	0	0	0	0
Methyloradius	0	0	0	0	0	0	0	0	0	0	0	0	0	0	0	0	0.00089	0.00064	0	0	0	0	0	0	6e-05	0	0	0	0	0	0	0	0	0	0	0	0	0	0
Methylorubrum	0	0	0	0	0	0.00016	0	0	0	0	0	0.00123	0	0	0	0	0.00044	0.00576	0	0	0	0	0	0	6e-05	0	0	0	0	0	0	0	0	3e-05	0	0	0	1e-05	0
Methylosinus	0	0	0	0	0	0	0	0	0	0	0	0	0	0	0	0	0	0	0	0	0	0	0	0	0	0	0	0	0	0	0	0	0	0	0	0	0	0	1e-05
Methylotenera	0	0	0	0	0	0.00024	0	0	0	0	0.00036	0	0	0	0	0	0.00133	0.00768	0.00108	0	0	0	0	0	6e-05	0	0	0	0	0	0	0	0	0	0	0	0	0	0
Methylotuvimicrobium	0	0	0	0	0	0	0	0	0	0	0	0	0	0	0	0	0	0.00064	0	0	0	0	0	0	0	0	0	0	0	0	0	0	0	0	0	0	0	0	0
Methyloversatilis	0	0	0	0	0	0	0	0	0	0	0	0	0	0	0	0	0	0	0	0	0	0	0	0	0	0	0	0	0	0	0	0	0	0	0	0	0	0	0
Methylovirgula	0.00027	0	0	0	0	0	0	0	3e-05	0	0	0	0	0	0	0	0	0	0.00108	0	0	0	0	0	0	0	0	0	0	0	0	0	0	0	0.00091	0	0	0	0
Methylovorus	0	0	0	0	0	8e-05	0	0	0	0	0	0	0	0	0	0	0	0	0	0	0	0	0	0	0	0	0	0	0	0	0	0	0	0	0	0	0	0	0
Micavibrio	0	0	0	0	0	0	0	0	0	0	0	0.00062	0	0	0	0	0	0	0	0	0	0	0	0	0	0	0	0	0	0	0	0	0	0	0	0	0	0	0
Microbacterium	0	0.00042	0	0	7e-05	0.00024	0.0022	0.00089	0.00039	0.00052	0.00108	0.00062	0	0	0	0.00151	0.00267	0.01152	0.00108	0	0	0	0	0	0	0	0.00029	0	0	0	0	1e-05	1e-05	0	0.00181	0	0	7e-05	3e-05
Microbispora	0	0	0	0	1e-05	0	0	0	0	0	0	0	0	0	0	0	0	0	0	0	0	0	0	0	0	0	0	0	0	0	0	0	0	3e-05	0	0	0	0	0
Microbulbifer	0	0	0	0	1e-05	8e-05	0	0	3e-05	0	0	0	0	0	0	0	0	0	0	0	0	0	0	0	0	0	0	0	0	0	0	0	0	3e-05	0	0	0	4e-05	4e-05
Microcella	0	0	0	0	0	8e-05	0	0	0	0	0	0	0	0	0	0	0	0	0	0	0	0	0	0	0	0	0	0	0	0	0	0	0	0	0	0	0	1e-05	0
Micrococcus	0.00013	0	0.00018	0.00012	0.00012	8e-05	0.00094	0.00071	0.00049	0	0.00108	0.00123	0	0	0	0.00151	0.00178	0.0064	0.00324	0	0.00952	0	0	0	0	0.00311	0	0	0	0	0	1e-05	0	0	0	0	0	0	1e-05
Microcystis	0	0	0	0	0	0	0	0	0	0	0	0	0	0	0	0	0	0	0	0	0	0	0	0	0	0	0	0.00019	0	0	0	0	0	0	0	0	0	0	0
Microlunatus	0	0	0	0	1e-05	0	0	0	0	0	0	0	0	0	0	0	0	0	0.00108	0	0	0	0	0	0	0	0	0	0	0	0	0	0	0	0	0	0	0	0
Micromonospora	0	0	0	0	3e-05	0	0.00031	9e-05	0	0	0	0.00062	0	0	0	0	0	0.00064	0	0	0	0	0.00221	0	0	0	0	0	0	0	0	2e-05	2e-05	7e-05	0	0	0.00015	3e-05	3e-05
Microterricola	0	0	0	0	0	0	0	0	0	0	0	0	0	0	0	0	0	0	0	0	0	0	0	0	0	0	0	0	0	0	0	0	0	0	0	0	0	0	1e-05
Microvenator	0	0	0	0	1e-05	0	0	0	0	0	0	0	0	0	0	0	0	0	0	0	0	0	0	0	0	0	0	0	0	0	0	0	0	0	0	0	0	3e-05	0
Microvirga	0	0	0	0	0	0	0	0	0	0	0	0.00062	0	0	0	0	0.00044	0.00128	0	0	0	0	0	0	0	0	0	0	0	0	0	0	0	3e-05	0	0	0	0	1e-05
Microvirgula	0	0	0	0	1e-05	0	0	0	0	0	0	0	0	0	0	0	0	0	0	0	0	0	0	0	0	0	0	0	0	0	0	0	0	0	0	0	0	1e-05	0
Miltoncostaea	0	0	0	0	1e-05	0	0	0	0	0	0	0	0	0	0	0	0	0	0	0	0	0	0	0	0	0	0	0	0	0	0	0	0	0	0	0	0	0	1e-05
Mixta	0	0	0	0	0	0	0	0	0	0	0	0	0	0	0	0	0	0	0	0	0	0	0	0	0	0	0	0	0	0	0	0	0	0	0	0	0	1e-05	0
Mobiluncus	0	0.00083	0	0	6e-05	0	0	0	0	0	0	0	0	0	0	0	0	0	0	0	0	0	0	0	0	0	0	0	0	1e-05	0	0	0	0	0	0	0	0	0
Modestobacter	0	0	0	0	0	0	0	0	0	0	0	0	0	0	0	0	0	0	0	0	0.00476	0	0	0	0	0	0	0	0	0	0	1e-05	0	0	0	0	0	0	0
Moellerella	0	0	0	0	0	0	0	0	0	0	0	0	0	0	0	0	0	0	0	0	0	0	0	0	0	0	0	0	0	0	0	0	0	0	0	0	0	0	0
Mogibacterium	0.00282	0.00918	0.00035	0.00012	0.00228	0	0.00882	0.00375	1e-04	0.00183	0.00036	0	0	0	0.0074	0	0	0	0	0	0	0.00112	0	0	0	0	0	0	0.00022	0	0	0	0	0	0	0	0.00102	0	0
Moineauvirus	0	0	0	0	0	0	0	0.00018	0	0	0	0	0	0	0	0	0	0	0	0	0	0	0	0	0	0	0	0	0	0	0	0	0	0	0	0	0	0	0
Monoglobus	0	0	0	0	1e-05	0	0	0	0	0	0	0	0	0	0	0	0	0	0	0	0	0	0	0	0	0	0	0	0	0	0	0	0	0	0	0	0	0	0
Moorella	0	0	0	0	0	0	0	0	0	0	0	0	0	0	0	0	0	0	0	0	0	0	0	0	0	0	0	0	0	0	0	0	0	0	0	0	0	0	0
Moraxella	0	0.00167	0.00035	0	0.00402	0.00024	0.00157	0.00214	0.00016	0.00013	0.00504	0.00308	0.00067	0	0	0.00302	0.00622	0.00704	0.00972	0.00281	0	0	0	0	0	0	0	0.00168	0	1e-05	0	0	0	3e-05	0.00634	0	0	0	1e-05
Morganella	0	0	0	0	0.00018	0	0	0	0	0	0	0	0	0	0	0	0	0	0	0	0	0	0	0	0	0	0	0	0	0	0	0	0	0	0	0	0	1e-05	0
Moritella	0	0	0	6e-05	0	0	0	0	0	0	0	0	0	0	0	0	0	0	0	0	0	0	0	0	0	0	0	0	0	0	0	0	0	0	0	0	0	0	0
Morococcus	4e-04	0	0.00353	0.00105	0.00019	0	0.00063	0	0.00165	0.00026	0	0	0	0	0	0	0	0	0	0	0	0	0	0	0	0	0	0	0	0	0	0	0	0	0	0	0	0	0
Mucilaginibacter	0	0	0	6e-05	1e-04	0	0	0.00018	0	0	0	0.00062	0	0	0	0	0.00044	0.00192	0	0	0	0	0	0	0	0	0	0	0	0	0	0	0	0	0	0	0	0	0
Mucisphaera	0	0	0	0	0	0	0	0	0	0	0	0	0	0	0	0	0	0	0	0	0	0	0	0	0	0	0	0	0	0	0	0	0	0	0	0	0	0	0
Mucispirillum	0	0	0	0	0	0	0	0	0	0	0	0	0	0	0	0	0	0	0	0	0	0	0	0	0	0	0	0	0	0	0	0	0	0	0	0	0	0	0
Mumia	0	0	0	0	0	0	0	0	0	0	0	0	0	0	0	0	0	0	0	0	0	0	0	0	0	0	0	0	0	0	0	0	0	0	0	0	0	0	0
Murdochiella	0	0	0	0	1e-05	0	0	0	0	0	0	0	0	0	0	0	0	0	0	0	0	0	0	0	0	0	0	0	0	0	0	0	0	0	0	0	0	0	0
Muribaculum	0	0	0	6e-05	6e-05	0	0	0	1e-04	0	0	0	0	0	0	0	0	0	0	0	0	0	0	0	0	0	0	0	0	0	0	0	0	0	0	0	0	0	0
Muriicola	0	0	0	0	1e-05	0	0	0	0	0	0	0	0	0	0	0	0	0	0	0	0	0	0	0	0	0	0	0	0	0	0	0	0	0	0	0	0	0	0
Mycetocola	0	0	0	6e-05	0	0	0	0	0	0	0	0.00062	0	0	0	0	0	0	0	0	0	0	0	0	0	0	0	0	0	0	0	0	0	0	0	0	0	0	0
Mycetohabitans	0	0	0	0	0	0	0	0	0	0	0	0	0	0	0	0	0.00044	0	0	0	0	0	0	0	0	0	0	0	0	0	0	0	0	0	0	0	0	0	0
Mycobacterium	0.00228	0.00083	0	0.00018	4e-05	0.00016	0	0.005	6e-05	0.00013	0.00252	0.00062	0	0	0.0148	0	0.00178	0.00192	0	0.00281	0	0.00056	0.00221	0	0	0.00155	0	0.00019	0.00045	2e-05	0	0	1e-05	3e-05	0.72917	0	0.00029	3e-05	2e-05
Mycobacteroides	0	0	0	0	0	0	0	0	0	0	0.00036	0	0	0	0	0	0	0	0	0	0	0	0	0	0	0	0	0	0	0	0	0	0	0	0	0	0	0	0
Mycolicibacillus	0	0	0	0	0	0	0	0	0	0	0	0	0	0	0	0	0	0	0	0	0	0	0	0	0	0	0	0	0	1e-05	0	0	0	0	0	0	0	0	0
Mycolicibacter	0	0	0	0	0	0	0	0	0	0	0	0	0	0	0	0	0	0.00064	0	0	0	0	0	0	0	0	0	0	0	0	0	0	0	0	0	0	0	1e-05	0
Mycolicibacterium	0	0	0	0	6e-05	0	0.00031	0.00018	0	0.00013	0	0.00062	0.00067	0	0	0.00302	0.00089	0.00832	0.00324	0	0.02857	0.00056	0	0	0	0	0	0	0	2e-05	0	2e-05	0	3e-05	0.00091	0	0	3e-05	2e-05
Mycoplasma	0	0	0	0	4e-05	0	0	0	0	0.00013	0	0	0	0	0	0	0	0	0	0	0	0	0	0	6e-05	0	0	0	0	0	0	0	0	0	0	0	0	3e-05	0
Mycoplasmoides	0	0	0	0	0	0	0	0	0	0	0	0.00062	0	0	0	0	0.00044	0	0	0	0	0	0	0	0	0	0	0	0	0	0	0	0	0	0	0	0	0	0
Mycoplasmopsis	0	0	0	0	7e-05	0	0	0	0	0.00013	0	0	0	0	0	0	0	0	0	0	0	0	0	0	0	0	0	0	0	0	0	0	0	0	0	0	0	0	0
Myroides	0.00013	0	0	0	4e-05	8e-05	0	0	6e-05	0	0	0	0	0	0	0	0	0	0	0	0	0	0	0	0	0	0.00029	0	0	0	0	0	0	0	0	0	0	0	0
Myxococcus	0	0	0	0	1e-05	0	0	0	0	0	0	0	0	0	0	0	0	0	0	0	0	0	0	0	6e-05	0	0	0	0	0	0	0	0	0	0	0	0	1e-05	0
Nakamurella	0	0.00042	0	0	0	0	0	0	0	0	0	0	0	0	0	0	0	0	0	0	0	0	0	0	0	0	0	0	0	0	0	0	0	0	0	0	0	0	2e-05
Nanchangia	0	0	0	0	0	0	0	0	3e-05	0	0	0	0	0	0	0	0	0	0	0	0	0	0	0	0	0	0	0	0	0	0	0	0	0	0	0	0	0	0
Nannocystis	0	0	0	0	0	0	0	0	0	0	0	0	0	0	0	0	0	0.00064	0	0	0	0	0	0	0	0	0	0	0	0	0	0	0	0	0	0	0	0	1e-05
Natrinema	0	0	0	6e-05	0	0	0	0	0	0	0	0	0	0	0	0	0	0	0	0	0	0	0	0	0	0	0	0	0	0	0	0	0	0	0	0	0	0	0
Natrononativus	0	0	0	0	0	0	0	0	0	0	0	0	0	0	0	0	0	0	0	0	0	0	0	0	0	0	0	0	0	0	0	0	0	0	0	0	0	0	0
Natronosalvus	0	0	0	0	0	0	0	0	0	0	0	0.00062	0	0	0	0	0	0	0	0	0	0	0	0	0	0	0	0	0	0	0	0	0	0	0	0	0	0	0
Naumovozyma	0	0	0	0	0	0	0.00031	0	0	0.00013	0	0	0	0	0	0	0	0	0	0	0	0	0	0	0	0	0	0	0	0	0	0	0	0	0	0	0	0	0
Ndongobacter	0	0	0	0	3e-05	0	0	0	0	0	0	0	0	0	0	0	0	0	0	0	0	0	0	0	0	0	0	0	0	0	0	0	0	0	0	0	0	0	0
Neisseria	0.00564	0.05257	0.04002	0.35468	0.08543	4e-04	0.01165	0.00902	0.28548	0.1162	0	0	0.00067	0.02632	0.0111	0.00302	0.00178	0.00256	0.03132	0.00843	0	0.06292	0.11726	0.00094	6e-05	0.01087	0	0.00075	0.00156	2e-05	0	0.00013	3e-05	0	0	0	0.00306	1e-05	1e-05
Neoasaia	0	0	0	0	0	0	0	0	0	0	0	0	0	0	0	0	0	0	0	0	0	0	0	0	0	0	0	0	0	0	0	0	0	0	0	0	0	0	0
Neobacillus	0	0	0.00018	0	1e-05	0	0.00031	0	0	0	0	0	0	0	0	0	0.00044	0	0	0	0	0	0	0	0	0	0	0	0	0	0	0	0	0	0	0	0	1e-05	0
Neomicrococcus	0	0	0	0	1e-05	0	0	0	0	0	0	0	0	0	0	0	0	0	0	0	0	0	0	0	0	0	0	0	0	0	0	0	0	0	0	0	0	0	0
Neorhizobium	0	0	0	0	0	0	0	0	0	0	0	0	0	0	0	0	0	0	0	0	0	0.00056	0	0	0	0	0	0	0	0	0	0	0	0	0	0	0	0	0
Neospora	0	0	0	0	0	0	0	0	0	0	0	0	0	0	0	0	0	0	0	0	0	0	0	0	0	0	0	0	0	0	0	0	0	0	0	0	0	0	1e-05
Neotabrizicola	0	0	0	0	0	0	0	0	0	0	0	0	0	0	0	0	0	0	0	0	0	0	0	0	0	0.00155	0	0	0	0	0	0	0	0	0	0	0	0	0
Neptunomonas	0	0	0	0	0	0	0	0	0	0	0	0	0	0	0	0	0	0.00064	0	0	0	0	0	0	0	0	0	0.00019	0	0	0	0	0	0	0	0	0	0	0
Nesterenkonia	0	0	0	0	0	0	0	0	0	0	0	0	0	0	0	0	0	0	0	0	0	0	0	0	0	0	0	0	0	0	0	0	0	0	0	0	0	0	1e-05
Neurospora	0	0	0	0	0	0	0.00031	0	0	0	0	0	0	0	0	0	0	0	0	0	0	0	0	0	0	0	0	0	0	0	8e-05	0	0	0	0	0	0.00015	1e-05	0
Nguyenibacter	0	0	0	0	0	0	0	0	0	0	0	0	0	0	0	0	0	0	0	0	0	0	0	0	0	0	0	0	0	0	0	0	0	0	0	0	0	0	0
Niabella	0	0	0	0	0	0	0	0	0	0	0	0	0	0	0	0	0	0	0	0	0	0.00056	0	0	0	0	0	0	0	0	0	0	0	0	0	0	0	0	0
Niallia	0	0.00042	0	0	3e-05	0	0	0	0	0	0	0	0	0	0	0.00754	0	0	0	0	0	0	0	0	0	0.00155	0	0.00019	0	0	0	0	0	0	0	0	0	1e-05	0
Niastella	0	0	0	0	0	0	0	0	0	0	0	0	0	0	0	0	0	0	0	0	0	0	0	0	0	0	0	0	0	0	0	0	0	0	0	0	0	0	0
Nibricoccus	0	0	0	0	0	8e-05	0	0	3e-05	0	0	0	0	0	0	0	0	0	0	0	0	0	0	0	0	0	0	0	0	0	0	0	0	0	0	0	0	0	0
Nicoliella	0	0	0	0	1e-05	0	0	0	0	0	0	0	0	0	0	0	0	0	0	0	0	0	0	0	0	0	0	0	0	0	0	0	0	0	0	0	0	0	0
Nissabacter	0	0	0	0	0	0	0	0	0	0	0	0	0	0	0	0	0	0	0	0	0	0	0	0	0	0	0	0	0	0	0	0	0	0	0	0	0	0	0
Nitratidesulfovibrio	0	0	0	0	1e-05	0	0	0	0	0	0	0	0	0	0	0	0	0	0	0	0	0	0	0	0	0	0	0	0	0	0	0	0	0	0	0	0	0	1e-05
Nitratireductor	0	0	0	0	0	0	0	0	0	0	0	0.00062	0	0	0	0	0	0.00064	0	0	0	0	0	0	0	0	0	0	0	0	0	0	0	0	0	0	0	0	0
Nitratiruptor	0	0	0	0	1e-05	0	0	0	0	0	0	0	0	0	0	0	0	0	0	0	0	0	0	0	0	0	0	0	0	0	0	0	0	0	0	0	0	0	0
Nitrobacter	0	0	0	0	0	0	0	0	0	0	0	0	0	0	0	0	0.00044	0	0	0	0	0	0	0	0	0	0	0	0	0	0	0	0	0	0	0	0	0	0
Nitrogeniibacter	0	0	0	0	0	0	0	0	0	0	0	0	0	0	0	0	0	0	0	0	0	0	0	0	0	0	0	0	0	0	0	0	0	0	0	0	0	0	0
Nitrosomonas	0	0	0	0	1e-05	0	0	0	0	0	0	0	0	0	0	0	0	0.00064	0	0	0	0	0	0	0	0	0	0	0	0	0	0	0	0	0	0	0.00015	0	0
Nitrosopumilus	0	0	0	0	0	0	0	0	0	0	0	0	0	0	0	0	0	0	0	0	0	0	0	0	0	0	0	0	0	0	0	0	0	0	0	0	0.00029	0	0
Nitrospira	0	0	0	0	0	0	0	0	3e-05	0	0	0	0	0	0	0	0	0	0	0	0	0	0	0	0	0	0	0	0	0	0	0	0	0	0	0	0	0	0
Nitrospirillum	0	0	0	0	0	0	0	0	0	0	0	0	0	0	0	0	0	0	0	0	0	0	0	0	0	0	0	0	0	0	0	0	0	0	0	0	0	0	0
Niveibacterium	0	0	0	0	0	8e-05	0	0	0	0	0	0	0	0	0	0	0	0	0	0	0	0	0	0	0	0	0	0	0	0	0	0	0	0	0	0	0	0	0
Nocardia	0	0	0	0	6e-05	0	0	0	6e-05	0	0.00036	0.00185	0	0	0	0	0	0.00064	0.00108	0	0	0	0	0	0	0	0	0	0	0	0	1e-05	0	0	0	0	0	4e-05	0
Nocardioides	4e-04	0.00209	0	0	3e-05	0.00024	0	0	6e-05	0	0	0.00062	0.00067	0	0	0	0.00044	0	0.00216	0.00281	0.00476	0	0	0	0	0	0	0	0	1e-05	0	1e-05	1e-05	7e-05	0	0.00877	0.00015	0	2e-05
Nocardiopsis	0	0	0	0	0	0	0	0	0	0	0	0	0	0	0	0.00151	0	0	0	0	0	0	0	0	0	0	0.00029	0	0	0	0	0	0	0	0	0	0	0	0
Nodularia	0	0	0	0	0	0	0	0	0	0	0	0	0	0	0	0	0	0	0	0	0	0	0	0	0	0	0	0.00019	0	0	0	0	0	0	0	0	0	0	0
Nonlabens	0	0	0	0	1e-05	0	0	0	0	0	0	0	0	0	0	0	0	0	0	0	0	0	0	0	0	0	0	0	0	0	0	0	0	0	0	0	0	0	0
Nonomuraea	0	0	0	6e-05	0	8e-05	0.00031	0	0	0	0	0	0	0	0	0	0	0	0	0.00281	0	0	0	0	0	0	0	0	0	0	0	0	1e-05	0	0	0	0	0	0
Nostoc	0	0	0	0	0	0	0	9e-05	0	0	0	0	0	0	0	0	0	0.00064	0	0	0	0	0	0	0	0.00155	0	0.00019	0	0	0	0	0	0	0	0	0	0	2e-05
Novacetimonas	0	0	0	0	0	0	0	0	0	0	0	0	0	0	0	0	0	0	0	0	0	0	0	0	0	0	0	0	0	0	0	0	0	0	0	0	0	1e-05	0
Novibacillus	0	0	0	0	0	0	0	0	0	0.00013	0	0	0	0	0	0	0	0	0	0	0	0	0	0	0	0	0	0	0	0	0	0	0	0	0	0	0	0	0
Noviherbaspirillum	0	0	0	0	0	0	0	0	3e-05	0	0	0	0	0	0	0	0	0	0	0	0	0	0	0	0	0	0	0	0	0	0	0	0	0	0	0	0	0	0
Novosphingobium	0	0	0	0	1e-05	0	0.00031	0	0	0	0	0	0	0	0	0	0.00311	0.01024	0	0	0	0	0	0	0	0	0	0	0	0	8e-05	1e-05	1e-05	3e-05	0	0	0.00015	4e-05	0
Novosphingopyxis	0	0	0	0	0	0	0	0	0	0	0	0	0	0	0	0	0	0	0	0	0	0	0	0	0	0	0	0	0	0	0	0	0	0	0	0	0	0	0
Occultella	0	0	0	0	0	0	0	0	0	0	0	0.00123	0	0	0	0	0	0	0	0	0	0	0	0	0	0	0	0	0	0	0	0	0	0	0	0	0	0	0
Oceanicoccus	0	0	0	0	0	0	0	0	3e-05	0	0	0	0	0	0	0	0	0	0	0	0	0	0	0	0	0	0	0	0	0	0	0	0	0	0	0	0	0	0
Oceanimonas	0	0	0	0	0	0	0	0	0	0	0	0	0	0	0	0	0	0	0	0	0	0	0	0	0	0	0	0	0	0	0	0	0	0	0	0	0	0	0
Oceanirhabdus	0	0	0	0	1e-05	0	0	0	0	0	0	0	0	0	0	0	0	0	0	0	0	0	0	0	0	0	0	0	0	0	0	0	0	0	0	0	0	0	0
Oceanisphaera	0	0	0	0	0	0	0	0	0	0	0	0	0	0	0	0	0	0	0	0	0	0	0	0	0	0	0	0	0	0	0	0	0	0	0	0	0	0	0
Oceanispirochaeta	0	0	0	0	0	0	0	0	0	0	0	0	0	0	0	0	0	0	0	0	0	0	0	0.00094	0	0	0	0	0	0	0	0	0	0	0	0	0	0	0
Oceanithermus	0	0	0	0	0	0	0	0	3e-05	0	0	0	0	0	0	0	0	0	0	0	0	0	0	0	0	0	0	0	0	0	0	0	0	0	0	0	0	0	0
Oceanobacillus	0	0	0.00018	6e-05	3e-05	0	0	0	0	0.00013	0	0	0	0	0	0	0	0	0	0	0	0	0	0	0	0	0	0	0	0	0	0	0	0	0	0	0	0	0
Odoribacter	0	0	0	0	3e-05	0	0	9e-05	3e-05	0	0	0	0	0	0	0	0	0	0	0	0	0.00112	0	0	0	0	0	0	0	0	0	0	0	0	0	0	0	0	0
Oenococcus	0	0	0	0	0	0	0	0	3e-05	0	0	0	0	0	0	0	0	0	0	0	0	0	0	0	0	0	0	0	0	0	0	0	0	0	0	0	0	0	0
Oleiphilus	0	0	0	0	0	0	0	0	0	0	0	0	0	0	0	0	0	0.00064	0	0	0	0	0	0	0	0	0	0	0	0	0	0	0	0	0	0	0	0	0
Olivibacter	0	0	0	0	1e-05	0	0	0	0	0	0	0	0	0	0	0	0	0	0	0	0	0	0	0	0	0	0	0	0	0	0	0	0	0	0	0	0	0	0
Olleya	0	0	0	0	0	0	0	9e-05	0	0	0	0	0	0	0	0	0	0	0	0	0	0	0	0	0	0	0	0	0	0	0	0	0	0	0	0	0	0	0
Olsenella	0.00107	0.00125	0	0	0.00037	0.00016	0.00031	0	0.00055	0.00013	0	0	0	0	0.00247	0	0	0.00064	0	0.00281	0	0	0	0	0	0	0	0	0	1e-05	0	0.00015	0	0	0	0	0	0	0
Opitutus	0	0	0	0	0	0	0	0	0	0	0	0	0	0	0	0	0	0.00064	0	0	0	0	0	0	0	0	0	0	0	0	0	0	0	0	0	0	0	0	0
Ornithinimicrobium	0	0.00042	0	6e-05	0	0	0	0	0	0.00013	0	0	0	0	0	0	0	0	0	0	0.00952	0	0	0	0	0	0	0	0	1e-05	0	0	0	0	0	0	0.00015	0	0
Ornithobacterium	0	0	0	6e-05	1e-05	0	0	0.00018	0	0	0	0	0	0	0	0	0	0	0	0	0	0	0	0	0	0	0	0	0	0	0	0	0	0	0	0	0	0	0
Orrella	0	0	0	0	1e-05	0	0	0	3e-05	0	0	0	0	0	0	0	0	0.00064	0	0	0	0	0	0	0	0	0	0	0	0	0	0	0	0	0	0	0	0	0
Oryzomicrobium	0	0	0	0	0	0	0	0	0	0	0	0	0	0	0	0	0	0	0	0	0	0	0	0	0	0	0	0	0	0	0	0	0	0	0	0	0	0	0
Oscillatoria	0	0	0	0	0	0	0	0	0	0	0	0	0	0	0	0	0	0	0	0	0	0	0	0	0	0	0	0	0	0	0	0	0	0	0	0	0	1e-05	0
Oscillibacter	0	0	0	0	0	0	0	9e-05	0	0	0	0	0	0	0	0	0	0	0	0	0	0	0	0	0	0	0	0	0	0	0	0	0	0	0	0	0	0	0
Otariodibacter	0	0	0	0	0	0	0	0	0	0	0	0	0	0	0	0	0	0	0	0	0	0	0	0	0	0	0	0	0	0	0	0	0	0	0	0	0	0	1e-05
Ottowia	0	0	0	0	0.00053	8e-05	0	0	0	0	0	0	0	0	0	0	0.00089	0.00064	0	0	0	0	0	0	0	0	0	0	0	0	0	7e-05	1e-05	0	0	0	0	0	0
Pacificitalea	0	0	0	0	0	0	0	0	0	0	0	0	0	0	0	0	0	0	0	0	0	0	0	0	0	0	0	0	0	0	0	0	0	0	0	0	0	0	0
Paenacidovorax	0	0	0	0	0	0	0	0	0	0	0	0	0	0	0	0	0	0	0.00108	0	0	0	0	0	0	0	0	0	0	0	0	0	0	0	0	0	0	0	0
Paenarthrobacter	0	0.00042	0	0	1e-05	0	0	0	3e-05	0	0	0	0	0	0	0	0	0	0	0	0	0	0	0	0	0	0	0.00019	0	0	0	0	0	0	0	0	0	0	2e-05
Paenibacillus	0.00013	0	0.00018	6e-05	0.00027	0	0.00031	0	0.00013	0	0	0	0	0	0	0	0	0	0	0	0	0	0.00221	0	0	0	0	0.00019	0.00022	1e-05	8e-05	1e-05	1e-05	3e-05	0	0	0	0	4e-05
Paeniglutamicibacter	0	0	0	0	0	0	0	0	3e-05	0	0	0	0	0	0	0	0	0	0	0	0	0	0	0	0	0	0	0	0	0	0	0	0	0	0	0	0	0	0
Paenisporosarcina	0	0	0	0	0	0	0	0	0	0	0	0	0	0	0	0	0	0	0	0	0	0	0	0.00094	0	0	0	0	0	0	0	0	0	0	0	0	0	0	0
Pahexavirus	0	0	0.00018	0	0.00068	0	0	0	3e-05	0	0	0	0	0	0	0	0.00044	0	0.00108	0	0	0	0	0	0	0	0	0	0	0	0	0	0	3e-05	0	0	0	0	0
Pakpunavirus	0	0	0	0	0	0	0	0	0	0	0	0	0	0	0	0	0	0	0	0	0	0	0	0	0	0	0	0	0	0	0	0	0	3e-05	0	0	0	0	0
Palleronia	0	0	0	0	0	0	0	0	0	0	0	0	0	0	0	0	0	0	0	0	0	0	0	0	0	0	0	0	0	0	0	0	0	0	0	0	0	0	0
Paludibacter	0	0	0	0	1e-05	0	0	9e-05	0	0	0	0	0	0	0	0	0	0	0	0	0	0	0	0	0	0	0	0	0	0	0	0	0	0	0	0	0	0	0
Paludibacterium	0	0	0	0	0	0	0	0	0	0.00013	0	0	0	0	0	0	0	0	0	0	0	0	0	0	0	0	0	0	0	0	0	0	0	0	0	0	0	1e-05	0
Paludisphaera	0	0	0	0	0	0	0	0	0	0	0	0	0	0	0	0	0	0	0	0	0	0	0	0	0	0	0	0	0	0	0	0	0	0	0	0	0	0	0
Pandoraea	0	0.00167	0	0	0	0	0	0	0	0	0	0	0.00067	0	0	0	0.00044	0	0	0	0	0	0	0	6e-05	0	0	0	0	0	0	0	1e-05	0	0	0	0	5e-05	0
Pannonibacter	0	0	0	0	0	0	0	0	0	0	0.00036	0	0	0	0	0	0	0	0	0	0	0	0	0	0	0	0	0	0	0	0	0	0	0	0	0	0	0	0
Pantoea	0	0	0.00018	0	0	8e-05	0.00031	0	0	0.00013	0	0	0	0	0	0	0	0.00384	0	0	0	0	0	0	0	0	0	0.00019	0	0	0	1e-05	1e-05	3e-05	0	0	0	4e-05	1e-05
Parabacteroides	0	0	0	0	0.00028	0.00016	0	0	0.00013	0	0	0	0	0	0	0	0	0	0	0	0	0	0.00221	0	0	0	0	0	0	1e-05	0	0	0	0	0	0	0.00015	3e-05	0
Paraburkholderia	0	0.32541	0	0	0	0.00024	0	0.00036	6e-05	0.00078	0.00036	0	0	0.06579	0	0	0.00222	0.01088	0	0	0.00476	0	0	0	6e-05	0	0	0	0.00022	0	0	0.00025	1e-05	0	0	0	0	7e-05	5e-05
Parachlamydia	0	0	0	0	0	8e-05	0	0	0	0	0.00036	0	0	0	0	0	0	0	0	0	0	0	0	0	0	0	0	0	0	0	0	0	0	0	0	0	0	0	0
Paracidovorax	0	0	0	0	0	0	0	0	0	0	0	0	0	0	0	0	0	0.00192	0	0	0	0	0	0.00094	0	0	0	0	0	0	0	0	1e-05	0	0	0	0	0	0
Paraclostridium	0	0	0	0	1e-05	0	0	0	0	0.00065	0	0	0	0	0	0	0	0	0	0	0	0	0	0	0	0	0	0	0	0	0	0	0	0	0	0	0	0	2e-05
Paracoccus	0	0.00083	0.00071	0	1e-05	0.00153	0	0.00036	3e-05	0	0.00036	0.00062	0	0	0	0.00151	0.00311	0.00704	0.00216	0	0.00476	0	0	0	0	0	0	0	0	0	0	1e-05	1e-05	1e-04	0	0	0	3e-05	1e-05
Paracrocinitomix	0	0	0	0	0	8e-05	0	0	0	0	0	0	0	0	0	0	0	0	0	0	0	0	0	0	0	0	0	0	0	0	0	0	0	0	0	0	0	0	0
Paradevosia	0	0.00042	0	0	0	0	0	0	0	0	0	0	0	0	0	0	0	0	0	0	0	0	0	0	0	0	0	0	0	0	0	0	0	0	0	0	0	0	0
Paraflavitalea	0	0	0	0	1e-05	0	0	0	0	0	0	0	0	0	0	0	0	0	0	0	0	0	0	0	0	0	0	0	0	0	0	0	0	0	0	0	0	0	0
Parafrankia	0	0	0	0	1e-05	0	0	0	0	0	0	0	0	0	0	0	0	0	0	0	0	0	0	0	0	0	0	0	0	0	0	0	0	0	0	0	0	0	0
Parageobacillus	0	0	0	0	0	0	0	0	0	0	0	0	0	0	0	0	0	0	0	0	0	0	0	0	0	0	0	0	0	0	0	0	0	0	0	0	0	0	0
Paraglaciecola	0	0	0	0	0	0	0	0	0	0	0	0	0	0	0	0	0	0	0	0	0	0	0	0	0	0	0	0	0	0	0	0	0	0	0	0	0	1e-05	0
Paraliobacillus	0	0	0	0	1e-05	0	0	0	6e-05	0	0	0	0	0	0	0	0	0	0	0	0	0	0	0	0	0	0	0	0	0	0	0	0	0	0	0	0	0	0
Paralysiella	0	0	0	6e-05	0	0	0	0	0	0	0	0	0	0	0	0	0	0	0	0	0	0	0	0	0	0	0	0	0	0	0	0	0	0	0	0	0	0	0
Paramixta	0	0	0	0	0	0	0	0	6e-05	0	0	0	0	0	0	0	0	0	0	0	0	0	0	0	0	0	0	0	0	0	0	0	0	0	0	0	0	0	0
Paramuribaculum	0	0	0	0	3e-05	0	0	0	3e-05	0	0	0	0	0	0	0	0	0	0	0	0	0	0	0	0	0	0	0	0	0	0	0	0	0	0	0	0	0	0
Paraneptunicella	0	0	0	0	0	0	0	0	0	0	0	0	0	0	0	0	0	0	0	0	0	0	0	0	0	0	0	0	0	0	0	0	0	0	0	0	0	0	0
Paraoerskovia	0	0	0	0	0	0	0	0	3e-05	0	0	0	0	0	0	0	0	0	0	0	0	0	0	0	0	0	0	0	0	0	0	0	0	0	0	0	0	0	0
Paraprevotella	0	0	0	0	9e-05	8e-05	0	0.00018	1e-04	0	0	0	0	0	0	0	0	0	0	0	0	0.00056	0	0	0	0	0	0	0	2e-05	0	1e-05	0	0	0	0	0	0	0
Pararhizobium	0	0	0	0.00012	1e-05	0	0	9e-05	3e-05	0	0	0	0	0	0	0	0	0	0	0	0	0	0	0	0	0	0	0	0	0	0	0	0	0	0	0	0	3e-05	0
Pararhodospirillum	0	0	0	0	0	0	0	0	0	0	0	0	0	0	0	0	0	0	0	0	0	0	0	0	0	0	0	0	0	0	0	0	0	0	0	0	0	0	0
Pararoseomonas	0	0	0	0	0	8e-05	0	0	0	0	0	0	0	0	0	0	0	0	0	0	0	0	0	0	0	0	0	0	0	0	0	0	0	0	0	0	0	0	0
Parascardovia	0.00027	0	0	0	0	0	0	9e-05	0	0.00026	0	0	0	0	0	0	0	0	0	0	0	0	0	0	0	0	0	0	0	0	0	0	0	0	0	0	0	0	0
Parasedimentitalea	0	0	0	0	0	0	0	0	3e-05	0	0	0	0	0	0	0	0	0	0	0	0	0	0	0	0	0	0	0	0	0	0	0	0	0	0	0	0	0	0
Parashewanella	0	0	0	0	1e-05	0	0	0	0	0	0	0	0	0	0	0	0	0	0	0	0	0	0	0	0	0	0	0	0	0	0	0	0	0	0	0	0	0	0
Parasphingopyxis	0	0	0	0	0	0	0	0	0	0	0	0	0	0	0	0	0	0	0	0	0	0	0	0	0	0	0	0	0	0	0	0	0	0	0	0	0	0	0
Parasphingorhabdus	0	0	0	0	1e-05	0	0	0	0	0.00013	0	0	0	0	0	0	0	0	0	0	0	0	0	0	0	0	0	0	0	0	0	0	0	0	0	0	0	0	0
Parazoarcus	0	0	0	0	0	0	0	0	0	0	0	0	0	0	0	0	0.00044	0	0	0	0	0	0	0	0	0	0	0	0	0	0	0	0	0	0	0	0	1e-05	0
Paroceanicella	0	0	0	0	0	0	0	0	0	0	0	0	0	0	0	0	0	0	0	0	0	0	0	0	0	0	0	0	0	0	0	0	0	0	0	0	0	0	0
Parolsenella	0.00013	0	0	0	0	0	0	0	3e-05	0	0	0	0	0	0	0	0	0	0	0	0	0	0	0	0	0	0	0	0	0	0	0	0	0	0	0	0	1e-05	0
Parvibaculum	0	0	0	0	0	0	0.00031	0	0	0	0	0	0	0	0	0	0	0	0	0	0	0	0	0	0	0	0	0	0	0	0	0	0	0	0	0	0	0	0
Parvimonas	0.00215	0.0025	0.14351	0	9e-04	0	0.00252	0.00018	0	0.00509	0	0	0	0	0	0	0	0	0.00108	0	0	0	0	0	0	0	0	0	0	0	0	0	0	0	0	0	0.00175	3e-05	0
Parvularcula	0	0	0	0	0	0	0	0	0	0	0	0	0	0	0	0	0	0	0	0	0	0	0	0	6e-05	0	0	0	0	0	0	0	0	0	0	0	0	0	0
Pasteurella	0	0	0	0.00018	4e-05	0	0	0	3e-05	0.00013	0	0	0	0	0	0	0.00133	0	0	0	0	0	0	0	6e-05	0	0	0.00019	0	0	0	0	0	0	0	0	0	0	0
Paucilactobacillus	0	0	0	0	0	0	0	0	0	0	0	0	0	0	0	0	0	0	0	0	0	0	0	0	0	0	0	0	0	0	0	0	0	0	0	0	0	0	0
Pauljensenia	0	0	0	0	0.00031	8e-05	0	0	0	0.00039	0	0	0	0	0	0	0	0.00064	0	0	0	0	0	0	0	0	0	0	0	0	0	2e-05	0	0	0	0	0	0	0
Pbunavirus	0	0	0	0	0	0	0	0	0	0	0	0	0	0	0	0	0	0	0	0	0	0	0	0	0	0	0	0	0	0	0	0	0	0	0	0	0	0	0
Pectinatus	0	0	0	0	0	0	0	0	0	0	0	0	0	0	0	0.00151	0	0	0	0	0	0	0	0	0	0	0	0	0	0	0	0	0	0	0	0	0	0	0
Pectobacterium	0.00013	0	0	0	1e-05	0	0	0	0	0	0	0	0	0	0	0	0.00089	0	0	0	0	0	0	0	0	0	0	0	0	0	0	0	0	0	0	0	0	0	0
Pediococcus	0	0	0	0	1e-05	0	0	0	3e-05	0	0	0	0	0	0	0	0	0	0	0	0	0	0	0	0	0	0	0	0	0	0	0	0	0	0	0	0	0	0
Pedobacter	0	0	0	0	1e-05	8e-05	0	0	3e-05	0	0	0	0	0	0	0	0.00089	0.00192	0	0	0	0	0	0	0	0	0	0	0	0	0	0	0	0	0.00091	0	0	0	1e-05
Pedococcus	0	0	0	0	0	0	0	0	0	0	0	0	0	0	0	0	0	0.00064	0	0	0	0	0	0	0	0	0	0	0	0	0	0	0	0	0	0	0	0	0
Pelagerythrobacter	0	0	0	0	1e-05	0	0	0	0	0	0	0	0	0	0	0	0	0	0	0	0	0	0	0	0	0	0	0	0	0	0	0	0	0	0	0	0	0	0
Pelagibacterium	0	0	0	0	0	0	0	0	3e-05	0	0	0	0	0	0	0	0	0	0	0	0	0	0	0	0	0	0	0	0	0	0	0	0	3e-05	0	0	0	0	0
Pelistega	0	0	0	0	3e-05	0	0	0	0	0	0	0	0	0	0	0	0	0	0	0	0	0	0	0	0	0	0	0	0	0	0	0	0	0	0	0	0	0	0
Pelobacter	0	0	0	0	0	0	0	0	0	0	0	0	0	0	0	0	0	0	0	0	0	0	0	0	0	0	0	0	0	0	0	0	0	0	0	0	0	0	0
Pelodictyon	0	0	0	0	1e-05	0	0	0	0	0	0	0	0	0	0	0	0	0	0	0	0	0	0	0	0	0	0	0	0	0	0	0	0	0	0	0	0	0	0
Pelosinus	0	0	0	0	0	0	0	0	0	0	0	0	0	0	0	0	0	0	0	0	0	0	0	0	0	0	0	0	0	0	0	0	0	0	0	0	0	0	0
Pengzhenrongella	0	0	0	0	1e-05	0	0	0	0	0	0	0	0	0	0	0	0	0	0	0	0	0	0	0	0	0	0	0	0	0	0	0	0	0	0	0	0	0	0
Penicillium	0	0.01001	0.00106	0	0	0	0	0	0	0	0.03813	0.02714	0	0	0	0	0	0	0	0	0	0	0	0	0	0	0.00872	0	0	0	0	1e-05	0	2e-04	0.00453	0	0	0	0
Peptacetobacter	0	0	0	0	0	0	0	0	0	0.00013	0	0	0	0	0	0	0	0	0	0	0	0	0	0	0	0	0	0	0	0	0	0	0	0	0	0	0	0	0
Peptoniphilus	0	0	0	0	0.00015	0	0	0	6e-05	0	0	0	0	0	0	0	0	0.00064	0.00108	0	0	0.00112	0	0	0	0	0	0	0	0	0	0	0	0	0	0	0	0	0
Peptostreptococcus	0	0	0.00053	0	1e-05	8e-05	0	0	0.00016	0.003	0	0	0	0	0	0	0	0	0	0	0	0.00056	0	0	0	0	0	0.00019	0	0	0	0	0	0	0	0	0	0	0
Peribacillus	0	0	0	6e-05	0	0	0	0	0	0	0	0	0	0	0	0	0	0	0	0	0	0	0	0	0	0	0	0	0	0	0	0	0	0	0	0	0	0	0
Periweissella	0	0	0	0	0	0	0	0	0	0	0	0	0	0	0	0	0	0	0	0	0	0	0	0	0	0	0	0	0	0	0	0	0	0	0	0	0	0	0
Permianibacter	0	0	0	0	0	0	0	0	0	0	0	0	0	0	0	0	0	0	0	0	0	0	0	0	0	0	0	0	0	0	0	0	0	0	0	0	0	0	0
Persephonella	0	0	0	0	0	0	0	0	0	0	0	0	0	0	0	0	0	0	0	0	0	0	0	0	0	0	0	0	0	0	0	0	0	0	0	0	0	0	0
Persicimonas	0	0	0	0	0	0	0	0	0	0	0	0	0	0	0	0	0	0	0	0	0	0	0	0	0	0	0	0	0	0	0	0	0	0	0	0	0	0	1e-05
Persicobacter	0	0	0	0	1e-05	0	0	0	3e-05	0	0	0	0	0	0	0	0	0	0	0	0	0	0	0	0	0	0	0	0	0	0	0	0	0	0	0	0	0	0
Peterkaempfera	0	0	0	0	0	0	0	0	0	0	0	0	0	0	0	0	0	0	0	0	0	0	0	0	0	0	0	0	0	0	0	0	0	0	0	0	0	0	0
Peteryoungia	0	0	0	0	0	0	0	0	0	0	0	0	0	0	0	0	0	0	0	0	0	0	0	0	0	0	0	0	0	0	0	0	0	0	0	0	0	0	0
Petrimonas	0	0	0	0	3e-05	8e-05	0	0	0	0.00013	0	0	0	0	0	0	0	0	0	0	0	0	0	0	0	0	0	0	0	0	0	0	0	0	0	0	0	0	0
Petroclostridium	0	0	0	0	0	0	0	0	0	0	0	0	0	0	0	0	0	0	0	0	0	0	0	0	0	0	0	0.00019	0	0	0	0	0	0	0	0	0	0	0
Petrotoga	0	0	0	0	0	0	0	0	0	0	0	0	0	0	0	0	0	0	0	0	0	0	0	0	0	0	0	0	0	0	0	0	0	0	0	0	0	0	0
Phaeobacter	0	0	0	0	0	0	0	0	0	0	0	0	0	0	0	0	0	0	0	0	0	0	0	0	0	0	0	0	0	0	0	0	0	0	0	0	0	0	0
Phascolarctobacterium	0	0	0	0	0	0	0.00031	0	0	0	0	0	0	0	0	0	0	0	0	0	0	0	0	0	0	0	0	0	0	0	0	0	0	0	0	0	0	0	0
Phenylobacterium	0	0	0	0	0	0	0	0	0	0	0	0	0	0	0	0	0.00044	0	0	0	0	0.00056	0	0	0	0	0	0	0	0	0	0	0	0	0	0	0	0	2e-05
Phikmvvirus	0	0	0	0	0	0	0	0	0	0	0	0	0	0	0	0	0	0	0	0	0	0	0	0	0	0	0	0	0	0	0	0	0	0	0	0	0	0	1e-05
Phocaeicola	0.00027	0.00042	0	0	0.00019	8e-05	0	0.00045	0.00049	0	0	0	0	0	0	0	0.00044	0.00064	0	0	0	0	0	0	0	0	0	0	0	1e-05	0	0	0	0	0	0	0	0	0
Photobacterium	0	0	0	6e-05	1e-05	0	0	0	0	0	0	0	0	0	0	0	0	0	0	0	0	0	0	0	0	0	0	0	0	0	0	1e-05	0	3e-05	0	0	0	0	0
Phreatobacter	0	0	0	0	0	0	0	0	0	0	0	0	0	0	0	0	0.00089	0	0	0	0	0	0	0	0	0	0	0	0	0	0	0	0	0	0	0	0	0	1e-05
Phycicoccus	0	0	0	6e-05	0	0	0	0	0	0	0	0	0	0	0	0	0	0	0	0	0	0	0	0	0	0	0	0	0	0	0	0	0	0	0	0	0	0	0
Phyllobacterium	0	0	0.00071	0	0	8e-05	0.00126	0	0	0	0	0.00247	0	0	0	0	0	0.00256	0.00864	0.00562	0	0	0	0	0	0	0.00087	0	0	1e-05	0	0	0	0	0	0	0	0	0
Phytobacter	0	0	0	0	1e-05	0	0	0	0	0	0	0	0.00135	0	0	0	0	0	0	0	0	0	0	0	6e-05	0	0	0	0	0	0	0	0	0	0	0	0	0	1e-05
Phytohabitans	0	0	0	0	1e-05	0	0	0	0	0	0	0	0	0	0	0	0	0.00064	0	0	0	0	0	0	0	0	0	0.00019	0	0	0	0	0	0	0	0	0	1e-05	0
Pichia	0	0	0	0	0	0	0	0	0	0	0	0	0	0	0	0	0	0	0	0	0	0	0	0	0	0	0	0	0	0	8e-05	0	0	0	0	0	0	0	0
Picosynechococcus	0	0	0	0	0	0	0	9e-05	0	0	0	0	0	0	0	0	0	0	0	0	0	0	0	0	0	0	0	0	0	0	0	0	0	0	0	0	0	0	0
Pigmentiphaga	0	0	0	0	1e-05	0	0	0	0	0	0	0	0	0	0	0	0	0	0	0	0	0	0	0	0	0	0	0	0	0	0	0	0	0	0	0	0	0	2e-05
Pikeienuella	0	0	0	0	1e-05	0	0	0	0	0	0	0	0	0	0	0	0	0	0	0	0	0	0	0	0	0	0	0	0	0	0	0	0	0	0	0	0	0	0
Pimelobacter	0	0	0	0	0	0	0	0	0	0	0	0	0	0	0	0.00151	0	0	0	0	0	0	0	0	0	0	0	0	0	0	0	0	0	0	0	0	0	0	0
Piscinibacter	0	0	0	0	1e-05	0	0	0	0	0	0	0	0	0	0	0	0	0.00384	0	0	0	0	0	0	0	0	0	0	0	0	0	0	0	0	0	0	0	0	0
Piscirickettsia	0	0	0	0	0	0	0	0	0	0	0	0	0	0	0	0	0	0	0	0	0	0	0	0	0	0	0	0	0	0	0	0	0	0	0	0	0	0	0
Pistricoccus	0	0	0	0	0	0	0	0	0	0	0	0	0	0	0	0	0	0	0	0	0	0	0	0	0	0	0	0	0	0	0	0	0	0	0	0	0	0	0
Planctomyces	0	0	0	0	0	0	0.00031	0	3e-05	0	0	0	0	0	0	0	0	0	0	0	0	0	0	0	0	0	0	0	0	0	0	0	0	0	0	0	0	0	0
Planktothrix	0	0	0	0	0	0	0	0	0	0	0	0	0	0	0	0	0	0	0	0	0	0	0	0	0	0	0	0	0	0	0	0	0	0	0	0	0	0	1e-05
Planococcus	0	0	0.00018	0	1e-05	0	0	0	0	0	0.00036	0.00123	0	0	0	0	0	0.00064	0	0	0	0	0	0	0	0	0	0	0	0	0	0	0	0	0.00091	0	0	0	0
Plantactinospora	0	0	0	0	0	8e-05	0	0	0	0	0	0	0	0	0	0	0	0	0	0	0	0	0	0	0	0	0	0	0	0	0	0	0	0	0	0	0	0	0
Plasmodium	0	0	0.00053	0	6e-05	0	0	0	0	0	0	0	0	0	0	0	0.00044	0	0	0.14888	0	0	0	0	0	0	0.00029	0.037	0	0	0	1e-05	2e-05	0.00034	0	0	0.00029	0	1e-04
Pleurocapsa	0	0	0	0	1e-05	0	0	0	0	0	0	0	0	0	0	0	0	0	0	0	0	0	0	0	0	0	0	0	0	0	0	0	0	0	0	0	0	0	0
Pluralibacter	0	0	0	0	1e-05	0	0	0	3e-05	0	0	0	0	0	0	0	0	0	0	0	0	0	0	0	0	0	0	0	0	0	0	0	0	0	0	0	0	0	0
Pochonia	0	0	0	0	0	8e-05	0	0	0	0	0	0	0	0	0	0	0	0	0	0	0	0	0	0	0	0	0	0	0	0	0	0	0	0	0	0	0	0	0
Podospora	0	0	0	0	0	0	0.00031	0	0	0	0	0	0	0	0	0	0	0	0	0	0	0	0	0	0	0	0	0	0	0	0	0	0	0	0	0	0	0	0
Polaribacter	0	0	0	0	3e-05	0.00024	0	0	0	0	0	0	0	0	0	0	0	0	0	0	0	0	0	0.00094	0	0	0	0.00019	0	0	0	0	0	0	0	0	0	0	0
Polaromonas	0	0	0	0	0	0	0	0	3e-05	0	0	0	0	0	0	0	0.00044	0.00256	0	0	0	0	0	0	0	0	0	0	0	0	0	0	0	0	0	0	0	0	0
Polyangium	0	0	0	0	0	0	0	0	0	0	0	0	0	0	0	0	0	0	0	0	0	0	0	0	0	0	0	0	0	0	0	0	0	0	0	0	0	0	0
Polymorphobacter	0	0	0	0	0	0	0	0	0	0	0	0	0	0	0	0	0.00044	0	0	0	0	0	0	0	0	0	0	0	0	0	0	0	0	0	0	0	0	0	0
Polymorphospora	0	0	0	0	0	0	0	0	0	0	0	0	0	0	0	0	0	0	0	0	0	0	0	0	0	0	0	0	0	0	0	0	0	0	0	0	0	1e-05	0
Polynucleobacter	0	0.00042	0	0	6e-05	0.00024	0	9e-05	0	0	0	0	0	0	0	0	0.00355	0.01344	0	0	0	0	0	0	0	0	0	0	0	0	0	0	0	0	0	0	0.00015	1e-05	0
Pontibacillus	0	0	0	0	1e-05	0	0	0	0	0	0	0	0	0	0	0	0	0	0	0	0	0	0	0	0	0	0	0	0	0	0	0	0	0	0	0	0	0	0
Pontibacter	0	0	0.00018	0	0	0	0	0	0	0	0	0	0	0	0	0	0	0	0	0	0	0	0	0	0	0	0	0	0	0	0	0	0	0	0	0	0	0	0
Pontimicrobium	0	0	0	0	0	0	0	0	0	0	0	0	0	0	0	0	0	0	0	0	0	0	0	0	0	0	0	0	0	0	0	0	0	0	0	0	0	0	0
Pontimonas	0	0	0	0	0	0	0	0	0	0	0	0	0	0	0	0	0	0	0	0	0	0	0	0	0	0	0	0	0	0	0	0	0	0	0	0	0	1e-05	0
Porifericola	0	0	0	0	1e-05	0	0	0	0	0	0	0	0	0	0	0	0	0	0	0	0	0	0	0	0	0	0	0	0	0	0	0	0	0	0	0	0	0	0
Porphyrobacter	0	0	0	0	1e-05	0	0	0	3e-05	0	0	0	0	0	0	0	0.00089	0.00064	0.00108	0	0	0	0	0	0	0	0	0	0	0	0	0	0	0	0	0	0	0	1e-05
Porphyromonas	0.00268	0.00501	0.00441	0.00141	0.01401	0.00024	0.00756	0.00402	0.00867	0.0133	0	0	0	0	0.0037	0	0.00755	0.00128	0.00216	0	0	0.00056	0.00221	0	0	0.00155	0	0.00019	0.00022	0.00018	0	8e-05	0	0	0	0	0.00116	0	0
Pragia	0	0	0	0	0	0	0	0	0	0	0	0	0	0	0	0	0	0	0	0	0	0	0	0	0	0	0	0.00019	0	0	0	0	0	0	0	0	0	0	0
Prescottella	0	0	0	0	0	0	0	0	0	0	0	0	0	0	0	0	0.00044	0	0	0	0	0	0	0	0	0	0	0	0	0	0	0	0	0	0	0	0	1e-05	0
Prevotella	0.43289	0.13642	0.07828	0.03469	0.20774	0.19181	0.21599	0.39846	0.02144	0.18584	0.20576	0.00555	0.00067	0.09211	0.62022	0.00302	0.08974	0.02239	0.05184	0	0	0.46966	0.4823	0.00377	0	0	0	0.00037	0.00402	0.00162	0.00015	0.01434	0	1e-04	0	0.01754	0.04235	1e-05	0.00014
Priestia	0	0	0	0	6e-05	0	0	0	0	0	0	0	0	0	0	0.00452	0.00089	0	0.00108	0	0	0	0	0	0	0	0	0	0	0	0	0	0	0	0	0	0	0	0
Prochlorococcus	0.00013	0	0	6e-05	0	0	0	0	0	0.00013	0	0	0	0	0	0	0.00089	0	0	0	0	0	0	0	0	0	0	0	0	0	0	0	0	0	0	0	0	0	0
Propionibacterium	0.00255	0	0	0.00047	9e-05	0.00016	0.00063	0.00036	3e-05	0.0017	0	0	0	0	0	0	0	0	0	0	0.00476	0	0	0	0	0	0	0	0	0	0	0	0	0	0	0	0	1e-05	0
Propioniciclava	0	0	0	0	0	0	0	0	0	0	0	0	0	0	0	0	0	0	0	0	0	0	0	0	0	0	0	0	0	0	0	0	0	0	0	0	0	0	0
Propionimicrobium	0	0	0	0	1e-05	0	0	0	0	0	0	0	0	0	0	0	0	0	0	0	0	0	0	0	0	0	0	0	0	0	0	0	0	0	0	0	0	0	0
Propionivibrio	0	0	0	0	1e-05	0	0	0	0	0	0	0	0	0	0	0	0	0	0	0	0	0	0	0	0	0	0	0	0	0	0	0	0	0	0	0	0	0	0
Protaetiibacter	0	0	0	0	1e-05	0	0	0	0	0	0	0	0	0	0	0	0	0	0	0	0	0	0	0	0	0	0	0	0	0	0	0	0	0	0	0	0	0	0
Proteiniborus	0	0	0	0	0	0	0	0	0	0.00013	0	0	0	0	0	0	0	0	0	0	0	0	0	0	0	0	0	0	0	0	0	0	0	0	0	0	0.00015	0	0
Proteiniphilum	0	0	0	0	1e-05	0	0	0	6e-05	0.00013	0	0	0	0	0	0	0	0	0	0	0	0	0	0	0	0	0	0	0	0	0	0	0	0	0	0	0	0	0
Proteus	0	0	0.00071	0	0	0	0.00031	0	3e-05	0	0	0	0	0	0	0	0.01288	0	0	0	0	0	0	0	0	0	0	0	0	1e-05	0	1e-05	0	0	0	0	0	0.00452	1e-05
Protofrankia	0	0	0	0	0	0	0	0	0	0	0	0	0	0	0	0	0	0	0	0	0.0381	0	0	0	0	0	0	0	0	0	0	0	0	0	0	0	0	0	0
Providencia	0	0	0	0	1e-05	8e-05	0	0	0	0	0.00072	0	0	0	0	0	0	0.00064	0	0	0	0	0	0	0	0	0	0.00019	0	0	0	0	0	0	0	0	0	0	0
Prymnesiovirus	0	0	0	0	0	0	0	0	0	0	0	0	0	0	0	0	0	0	0	0	0	0	0	0	0	0	0	0	0	0	0	0	0	0	0	0	0	1e-05	0
Psecadovirus	0	0	0	0	0	0	0	0	0	0	0	0	0	0	0	0	0	0	0	0	0	0	0	0	0	0	0	0	0	0	0	0	0	0	0	0	0	1e-05	0
Pseudalgibacter	0	0	0	0	0	0	0	0	3e-05	0	0	0	0	0	0	0	0	0	0	0	0	0	0	0	0	0	0	0	0	0	0	0	0	0	0	0	0	0	0
Pseudanabaena	0	0	0	0	0	0	0	0	0	0	0	0	0	0	0	0	0	0	0	0	0	0	0	0	0	0	0	0.00019	0	0	0	0	0	0	0	0	0	0	0
Pseudarthrobacter	0.00013	0	0	0.00012	1e-05	0	0	0	0	0	0	0	0	0	0	0	0	0	0	0	0	0	0	0	0	0	0	0	0	1e-05	0	0	0	0	0.00181	0	0	0	0
Pseudescherichia	0	0	0	0	0	0	0	0	0	0	0.00072	0	0	0	0	0	0	0	0	0	0	0	0	0	0	0	0	0	0	0	0	0	0	0	0	0	0	0	0
Pseudoalteromonas	0	0	0	6e-05	1e-05	8e-05	0	0	3e-05	0	0	0	0	0	0	0.00151	0	0	0	0	0	0	0	0	0	0	0	0	0	0	0	0	0	0	0	0	0	0	0
Pseudobacter	0	0	0	0	1e-05	0	0	0	0	0	0	0	0	0	0	0	0	0	0	0	0	0	0	0	0	0	0	0	0	0	0	0	0	0	0	0	0	0	0
Pseudobutyrivibrio	0	0	0	0	0	0	0	0	3e-05	0	0	0	0	0	0	0	0	0	0	0	0	0	0	0	0	0	0	0	0	0	0	0	0	0	0	0	0	0	0
Pseudoclavibacter	0	0	0	0	0	0	0	0	0	0	0.00036	0	0	0	0	0	0	0	0	0	0	0	0	0	0	0	0	0	0	2e-05	0	0	0	0	0	0	0	0	0
Pseudodesulfovibrio	0	0.00042	0	0	0	0	0	0	3e-05	0	0	0	0	0	0	0	0	0	0	0	0	0	0	0	0	0	0	0	0	0	0	0	0	0	0	0	0	1e-05	2e-05
Pseudoduganella	0	0	0	0	0	0	0	0	0	0	0	0	0	0	0	0	0.00044	0.00128	0	0	0	0	0	0	6e-05	0	0.00029	0	0	0	0	0	1e-05	0	0	0	0	4e-05	1e-05
Pseudofrankia	0	0	0	0	0	0	0	0	0	0	0	0	0	0	0	0	0	0	0	0	0	0	0	0	0	0	0	0	0	0	0	0	0	0	0	0	0	0	0
Pseudogemmatithrix	0	0	0	0	0	0	0	0	0	0	0	0	0	0	0	0	0	0	0	0	0	0	0	0	0	0	0	0	0	0	0	0	0	0	0	0	0	1e-05	0
Pseudoglutamicibacter	0	0	0	0	1e-05	0	0	0	0	0	0	0	0	0	0	0	0	0	0	0	0	0.01573	0	0	0	0	0	0	0	4e-05	0	0	0	0	0	0	0	0	0
Pseudogulbenkiania	0	0	0	0	0	0	0	0	6e-05	0	0	0	0	0	0	0	0	0	0	0	0	0	0	0	0	0	0	0	0	0	0	0	0	0	0	0	0	0	0
Pseudohongiella	0	0	0	0	0	0	0	0	0	0	0	0	0	0	0	0	0	0	0	0	0	0	0	0	0	0	0	0	0	0	0	0	0	0	0	0	0	0	1e-05
Pseudolabrys	0	0	0	0	0	0	0	0	0	0	0	0	0	0	0	0	0	0	0	0	0	0	0	0	0	0	0	0	0	0	0	0	0	0	0	0	0	0	1e-05
Pseudoleptotrichia	0	0	0	6e-05	4e-05	0	0	0	0	0	0	0	0	0	0	0	0	0	0	0	0	0	0	0	0	0	0	0	0	0	0	0	0	0	0	0	0	0	0
Pseudolysobacter	0	0	0	0	0	0	0	0	0	0	0	0	0	0	0	0	0	0	0	0	0	0	0	0	0	0	0	0	0	0	0	0	0	0	0	0	0	1e-05	0
Pseudomonas	0.00121	0.06466	0.02874	0.00012	4e-04	0.24035	0.0063	0.00036	0.00065	0.00104	0.02806	0.02838	0.13603	0.01316	0.0074	0.01207	0.01333	0.06334	0.03456	0.01966	0.01905	0.00112	0.00221	0	0.00049	0.00155	0.00407	0.90862	0.92033	3e-05	0.94683	0.87438	0.00023	0.99091	0.00906	0.05263	0.77619	0.00096	0.99224
Pseudonocardia	0	0	0	0	0	8e-05	0.00031	0	0	0	0	0.00062	0	0	0	0	0	0.00064	0.00108	0	0	0	0	0	0	0	0.00029	0.00019	0	0	0	0	0	0	0	0	0	0	0
Pseudooceanicola	0	0	0	0	0	0	0	0	0	0	0	0	0	0	0	0	0	0	0	0	0	0	0	0	0	0	0	0	0	0	0	0	0	0	0	0	0	0	0
Pseudopedobacter	0	0	0	0	0	0	0	0	0	0	0	0	0	0	0	0	0	0	0	0	0	0	0	0	0	0	0	0	0	0	0	0	0	0	0	0	0	0	0
Pseudoprevotella	0	0.00042	0	0	6e-05	8e-05	0	9e-05	0.00032	0	0.00036	0	0	0	0	0	0	0	0	0	0	0	0	0	0	0	0	0	0	1e-05	0	0	0	0	0	0	0	0	0
Pseudorhizobium	0	0	0	0	1e-05	0	0	0	0	0	0	0	0	0	0	0	0	0.00064	0	0	0	0	0	0	0	0	0	0	0	0	0	0	0	0	0	0	0	0	0
Pseudorhodobacter	0	0	0	0	0	0	0	0	0	0	0	0	0	0	0	0	0	0.00064	0	0	0	0	0	0	0	0	0	0	0	0	0	0	0	0	0	0	0	0	0
Pseudoroseomonas	0	0	0	0	0	0	0	0	3e-05	0	0	0	0	0	0	0	0	0	0	0	0	0	0	0	0	0	0	0	0	0	0	0	0	0	0	0	0	0	1e-05
Pseudosulfitobacter	0	0	0	0	0	0	0	0	0	0	0	0	0	0	0	0	0	0.00064	0	0	0	0	0	0	0	0	0	0	0	0	0	0	0	0	0	0	0	0	0
Pseudothermotoga	0.00013	0	0	0	0	0	0	0	0	0	0	0	0	0	0	0	0	0	0	0	0	0	0	0	0	0	0	0	0	0	0	0	0	0	0	0	0	0	0
Pseudoxanthomonas	0	0	0	0	0	0	0	0	0	0	0	0	0	0	0	0	0.00089	0.00192	0	0	0	0	0	0	0	0	0	0	0	0	0	1e-05	0.00022	0	0.00091	0	0	0.001	0
Psychrobacillus	0	0	0	0	0	0	0	9e-05	3e-05	0	0	0	0	0	0	0	0	0	0	0.00281	0	0	0	0	0	0	0	0.00019	0	0	0	0	0	0	0	0	0	0	0
Psychrobacter	0	0.00042	0	0	0	0	0.00063	0	1e-04	0.00013	0	0.00062	0	0	0	0	0	0.00768	0.00108	0	0	0	0	0.00188	0	0	0	0	0	0	0	0	0	1e-04	0.00091	0	0	0	1e-05
Psychrosphaera	0	0	0	0	0	0	0	0	0	0	0	0	0	0	0	0	0	0	0	0	0	0	0	0	0	0	0	0	0	0	0	0	0	0	0	0	0	0	0
Puccinia	0	0	0	0	0	0	0	0	0	0	0	0	0	0	0	0	0	0.01344	0.00864	0	0	0	0	0.00188	0	0	0	0	0	0	0	0	0	0	0	0	0	0	0
Pukyongia	0	0	0	0	0	0	0	9e-05	0	0	0	0	0	0	0	0	0	0	0	0	0	0	0	0	0	0	0	0	0	0	0	0	0	0	0	0	0	0	0
Pulveribacter	0	0	0	0	0	0	0	0	0	0	0	0	0	0	0	0	0	0	0	0	0	0	0.00442	0	0	0	0	0	0	0	0	0	0	0	0	0	0	0	0
Pusillimonas	0	0	0	0	0	0	0	0	3e-05	0	0	0	0	0	0	0	0	0	0	0	0	0	0	0	0	0	0	0	0	0	0	0	0	0	0	0	0	1e-05	0
Pyramidobacter	0	0	0	0	1e-05	0	0.00031	0	0.00023	0	0	0	0	0	0	0	0	0	0	0	0	0	0	0	0	0	0	0	0	1e-05	0	1e-05	0	0	0	0	0	0	0
Pyrenophora	0	0	0	0	0	0	0.00031	0	0.00026	0	0	0	0	0	0	0	0	0	0	0	0	0	0	0	0	0	0	0	0.00268	0	0	0	0	0	0	0	0	0	0
Pyricularia	0	0	0	0	0	0	0	9e-05	0	0	0	0	0	0	0	0	0	0	0	0	0	0	0	0	0	0	0	0	0	0	0	0	0	0	0	0	0	0	1e-05
Pyrobaculum	0.00027	0	0	0	0	0	0	0	0	0	0	0	0	0	0	0	0	0	0	0	0	0	0	0	0	0	0	0	0	0	0	0	0	0	0	0	0	0	0
Pyrococcus	0	0	0	0	0.00091	0	0	0	0	0	0	0	0	0	0	0	0	0	0	0	0	0	0	0	0	0	0	0.00019	0	0	0	0	0	0	0	0	0	0	0
Pyruvatibacter	0	0	0	0	0	0	0	0	0	0	0	0	0	0	0	0	0	0.00064	0	0	0	0	0	0	0	0	0	0	0	0	0	0	0	0	0	0	0	0	0
Qipengyuania	0	0	0	0	0	0	0	0	0	0	0	0	0	0	0	0	0	0.00128	0	0	0	0	0	0	0	0	0	0	0	0	0	0	0	0	0	0	0	1e-05	1e-05
Quatrionicoccus	0	0	0	0	0	0	0	0	0	0	0	0	0	0	0	0	0	0	0	0	0	0	0	0	0	0	0	0	0	0	0	0	0	0	0	0	0	1e-05	0
Radiobacillus	0	0	0	0	0	0	0	0	3e-05	0	0	0	0	0	0	0	0	0	0	0	0	0	0	0	0	0	0	0	0	0	0	0	0	0	0	0	0	0	0
Rahnella	0	0.00042	0	0	0	0	0	0	0	0	0	0	0	0	0	0	0	0	0	0	0	0	0	0	0	0	0.00029	0	0	0	0	0	0	0	0	0	0	3e-05	0
Raineyella	0	0	0	0	1e-05	0	0	9e-05	0	0	0	0	0	0	0	0	0	0	0	0	0	0	0	0	0	0	0	0	0	0	0	0	0	0	0	0	0	0	0
Ralstonia	0	0.00375	0.00018	0	3e-05	0.02927	0.00063	0.00357	6e-05	0.00013	0.0036	0.00247	0	0	0	0.0181	0.00444	0.01344	0.00648	0	0	0	0	0.00094	0.01095	0.00155	0.00058	0	0.00536	0.00022	8e-05	1e-05	2e-05	0	0	0	0	4e-05	0
Ramlibacter	0	0	0	0	0	0	0	0	0	0	0	0	0	0	0	0	0	0.00192	0	0	0	0	0	0	6e-05	0	0	0	0	0	0	0	0	0	0	0	0	1e-05	0
Raoultella	0	0	0	0	0	0	0	0	0.01067	0	0	0.00123	0	0	0	0	0	0	0	0	0	0	0	0	0.00024	0	0	0	0	5e-05	0	0	0	0	0	0	0	0	0
Raoultibacter	0	0	0	0	1e-05	8e-05	0	0	3e-05	0	0	0	0	0	0	0	0	0	0	0	0	0	0	0	0	0	0	0	0	0	0	0	0	0	0	0	0	0	0
Rathayibacter	0	0	0	0	0	0	0	0	6e-05	0	0	0.00062	0	0	0	0	0	0.00064	0	0	0	0	0	0	0	0	0	0	0	0	0	0	0	0	0	0	0	1e-05	0
Rheinheimera	0	0	0.00018	0	0	0	0	9e-05	3e-05	0	0.00036	0	0	0	0	0	0	0	0	0	0	0	0	0	0	0	0	0	0	0	0	0	0	0	0	0	0	0	0
Rhizobacter	0	0	0	0	0	0	0	0	0	0	0	0	0	0	0	0	0	0.00128	0	0	0	0	0	0	0	0	0	0	0	0	0	0	0	0	0	0	0	0	0
Rhizobium	0	0.00042	0	0	3e-05	0.00016	0	0	3e-05	0	0.00036	0	0	0	0	0	0.00267	0	0.00108	0	0	0	0	0	6e-05	0	0	0.00019	0	0	0	2e-05	1e-05	3e-05	0	0.00877	0	0.00012	0
Rhizophagus	0	0	0	0	0	0	0	0	0	0.00143	0	0	0	0	0	0	0	0	0	0	0	0	0	0	0	0	0	0.00392	0	0	0	0	0	0	0.00091	0	0.00044	0	4e-05
Rhizorhabdus	0	0	0	0	0	0	0	0	0	0	0	0	0	0	0	0	0	0	0	0	0	0.00056	0	0	0	0	0	0	0	0	0	0	0	0	0	0	0	3e-05	0
Rhodanobacter	0	0	0	0	0	0	0	9e-05	0	0	0	0	0	0	0	0	0	0.00064	0	0	0	0	0	0	0	0	0	0	0	0	0	1e-05	3e-05	0	0	0	0	0.00016	0
Rhodobacter	0	0	0	0	0	0	0	0	0	0	0.00036	0	0	0	0	0	0.00044	0	0	0	0	0	0	0	0	0	0	0	0	0	0	0	0	0	0	0	0	0	1e-05
Rhodocaloribacter	0	0	0	0	3e-05	0	0	0	0	0	0	0	0	0	0	0	0	0	0	0	0	0	0	0	0	0	0	0	0	0	0	0	0	0	0	0	0	0	0
Rhodococcoides	0	0	0	0	4e-05	0	0	0	0	0	0	0	0	0	0	0.00151	0	0	0	0	0	0	0	0	0	0	0	0	0	0	0	0	0	0	0	0	0	0	0
Rhodococcus	0	0.00042	0	6e-05	6e-05	0	0	0	3e-05	0	0	0	0	0	0	0	0	0.00128	0.00108	0.00562	0	0	0.00221	0	0	0	0	0.00019	0	1e-05	0	1e-05	0	0	0	0	0	4e-05	2e-05
Rhodoferax	0	0	0	0	4e-05	0.00024	0	9e-05	0	0	0	0	0	0	0	0	0.00178	0.00704	0	0	0	0	0	0.00094	6e-05	0	0	0	0	0	0	0	0	0	0	0	0	1e-05	0
Rhodopirellula	0	0	0	0	0	0	0	0	0	0	0	0	0	0	0	0	0	0	0	0	0	0	0	0	0	0	0	0.00019	0	0	0	0	0	0	0	0	0	0	0
Rhodoplanes	0	0	0	0	0	0	0	0	0	0	0	0	0	0	0	0	0	0.00064	0	0	0	0	0	0	0	0	0	0	0	0	0	0	0	0	0	0	0	0	0
Rhodopseudomonas	0	0	0	0	0	0	0	0	0	0	0	0	0	0	0	0	0	0.00064	0	0	0	0	0	0	0	0	0	0	0	0	0	0	0	0	0	0	0	3e-05	0
Rhodospirillum	0	0	0	0	0	0	0	0	0	0	0	0	0	0	0	0	0	0	0	0	0	0	0	0	0	0	0	0	0	0	0	0	0	0	0	0	0	0	1e-05
Rhodothermus	0	0	0	0	0	0	0	0	3e-05	0	0	0	0	0	0	0	0	0	0	0	0	0	0	0	0	0	0	0	0	0	0	0	0	0	0	0	0	0	0
Rhodovastum	0	0	0	0	0	0	0	0	0	0	0	0	0	0	0	0	0	0.00064	0	0	0	0	0	0	0	0	0	0	0	0	0	0	0	0	0	0	0	0	0
Rhodovulum	0	0	0	0	0	0	0	0	0	0	0	0	0	0	0	0	0	0	0	0	0	0	0	0	0	0	0	0	0	0	0	0	0	0	0	0	0	0	0
Rickettsia	0	0	0	0	0	0	0	0	0	0	0	0	0	0	0	0	0	0	0	0	0	0	0	0	0	0	0	0	0	0	0	0	0	0	0	0	0	0	0
Rickettsiella	0	0	0	0	0	0	0	0	0	0	0	0	0	0	0	0	0	0.00064	0	0	0	0	0	0	0	0	0	0	0	0	0	0	0	0	0	0	0	0	0
Riemerella	0	0	0	0	0	0	0	9e-05	0	0	0	0	0	0	0	0	0	0	0	0	0	0	0	0	0	0	0	0	0	0	0	0	0	0	0	0	0	0	0
Robbsia	0	0.00042	0	0	1e-05	0	0	0	3e-05	0	0	0	0	0	0	0	0.00044	0	0	0	0	0	0	0	0	0	0	0	0	0	0	0	0	0	0	0	0	0	0
Rodentibacter	0	0	0	0.00012	0	0	0	0	3e-05	0.00013	0	0	0.00067	0	0	0	0	0	0	0	0	0	0	0	0	0	0	0	0	0	0	0	0	0	0	0	0	0	0
Romboutsia	0	0	0	0	0	0	0	9e-05	0	0.00039	0	0	0	0	0	0	0	0	0	0	0	0	0	0	0	0	0	0.00019	0	0	0	0	0	0	0	0	0	0	0
Roseateles	0	0	0	0	0	0	0	0	3e-05	0	0	0	0	0	0	0	0.00089	0.00256	0	0	0	0.00056	0	0	0	0	0	0	0	0	0	1e-05	1e-05	0	0	0	0	1e-04	0
Roseburia	0	0	0.00018	0	1e-05	0.00024	0	0	3e-05	0	0	0	0	0	0	0	0	0	0	0	0	0	0	0	0	0	0	0	0	0	0	0	0	0	0	0	0	0	0
Roseibium	0	0	0	0	0	0	0	0	0	0	0	0	0	0	0	0	0.00044	0	0	0	0	0	0	0	0	0	0	0	0	0	0	0	0	0	0	0	0	0	0
Roseicyclus	0	0	0	0	0	0	0	0	0	0	0	0	0	0	0	0	0	0	0	0	0	0	0	0	0	0	0	0	0	0	0	0	0	0	0	0	0	3e-05	1e-05
Roseiflexus	0	0	0	0	0	0	0	0	0	0	0	0	0	0	0	0	0	0	0	0	0	0	0	0	0	0	0	0	0	0	0	0	0	0	0	0	0	0	0
Roseimaritima	0	0	0	0	1e-05	0	0	0	0	0	0	0	0	0	0	0	0	0	0	0	0	0	0	0	0	0	0	0	0	0	0	0	0	0	0	0	0	0	0
Roseitalea	0	0	0	0	0	0	0	0	0	0	0	0	0	0	0	0	0	0	0	0	0	0	0	0	0	0	0	0	0	0	0	0	0	0	0	0	0	1e-05	0
Roseivivax	0	0	0	0	0	0	0	0	0	0	0	0	0	0	0	0	0	0	0	0	0.00476	0	0	0	0	0	0	0	0	0	0	0	0	0	0	0	0	0	0
Roseobacter	0	0	0	0	0	0	0	0	0	0	0	0	0	0	0	0	0	0	0	0	0	0	0	0	0	0	0	0	0	0	0	0	0	0	0	0	0	3e-05	0
Roseococcus	0	0	0	0	0	8e-05	0	0	0	0	0	0	0	0	0	0	0	0	0	0	0	0	0	0	0	0	0	0	0	0	0	0	0	0	0	0	0	0	0
Roseolovirus	0	0	0	0	0	0	0	0	3e-05	0	0	0	0.00067	0	0.02959	0	0	0	0	0	0	0	0	0	0	0	0	0.00019	0	0	0	0	0	0	0	0	0	0	0
Roseomonas	0	0	0	0	3e-05	0.00016	0.00031	0	0	0	0.00072	0.00062	0	0.01316	0	0	0	0.00064	0.00432	0	0.00476	0	0	0	0	0	0	0	0	0	0	0	0	0	0	0	0	0	0
Roseovarius	0	0.00042	0	0	1e-05	0	0	0	0	0	0	0	0	0	0	0	0	0	0	0	0	0	0	0	0	0	0	0	0	0	0	0	0	0	0	0	0	1e-05	0
Rothia	0.00671	0.00918	0.00264	0.20473	0.0875	0.20769	0.01795	0.02911	0.00812	0.06612	0.01763	0.05305	0.00202	0.05263	0.05425	0.00151	0.06975	0.00576	0.07775	0	0.00476	0.00787	0.00221	0.05367	0	0	0	0.00093	0.00045	1e-05	0	0.01159	0.00017	0	0	0.00877	0.02503	3e-05	0
Rouxiella	0	0	0	0	1e-05	0	0	0	0	0	0	0	0	0	0	0	0	0	0	0	0	0	0	0	0	0	0	0	0	0	0	0	0	0	0	0	0	0	0
Ruania	0	0	0	0	0	0	0	0	0	0	0	0	0	0	0	0	0	0	0	0	0.00476	0	0	0	0	0	0	0	0	0	0	0	0	0	0	0	0	0	1e-05
Rubrobacter	0	0	0	0	0	0	0	0	0	0	0.00072	0	0	0	0	0	0	0	0	0	0	0	0	0	0	0	0	0	0	0	0	1e-05	0	0	0	0	0	0	0
Ruegeria	0	0	0	0	0	0	0	0	0	0	0	0	0	0	0	0	0	0.00064	0	0	0	0	0	0	0	0	0	0	0	0	0	0	0	0	0	0	0	0	0
Rufibacter	0	0	0	0	0	0	0	0	3e-05	0.00013	0	0	0	0	0	0	0	0	0	0	0	0	0	0	0	0	0	0	0	0	0	0	0	0	0	0	0.00015	0	0
Rugamonas	0	0	0	0	0	0	0	0	0	0	0	0	0	0	0	0	0	0.00256	0	0	0	0	0	0	0	0	0	0.00019	0	0	0	0	1e-05	0	0	0	0	0	0
Ruicaihuangia	0	0	0	0	1e-05	0	0	0	0	0	0	0	0	0	0	0	0	0	0	0	0	0	0	0	0	0	0	0	0	0	0	0	0	0	0	0	0	0	0
Ruminococcus	0	0	0	0	0	0	0	0	0	0	0	0	0	0	0	0	0	0	0	0	0	0	0	0	0	0	0	0	0	0	0	0	0	0	0	0	0	0	0
Runella	0	0	0	0	3e-05	0	0	9e-05	0	0.00013	0	0	0	0	0	0	0	0	0	0	0	0	0	0	0	0	0	0	0	0	0	0	0	0	0	0	0	0	0
Ruoffia	0	0.00042	0	0	1e-05	0	0	0	0	0	0	0	0	0	0	0	0	0	0	0	0	0	0	0	0	0	0	0	0	0	0	0	0	0	0	0	0	0	0
Ruthenibacterium	0	0	0	0	0	0	0	0	0	0	0	0	0	0	0	0	0	0.00064	0	0	0	0	0	0	0	0	0	0	0	0	0	0	0	0	0	0	0	0	0
Saccharobesus	0	0	0	0	1e-05	0	0	0	0	0	0	0	0	0	0	0	0	0	0	0	0	0	0	0	0	0	0	0	0	0	0	0	0	0	0	0	0	0	0
Saccharomonospora	0	0	0	0	0	0	0	0	0	0	0	0	0	0	0	0	0	0	0	0	0	0	0	0	0	0	0.00029	0	0	0	0	0	0	0	0	0	0	1e-05	0
Saccharomyces	0	0	0	0	0	8e-05	0	0	0	0	0	0	0	0	0	0.00302	0	0	0.00108	0	0	0	0	0	0	0.00155	0	0	0	0	0	0	0	0	0	0	0.00015	0	0
Saccharomycodes	0	0	0	0	3e-05	0	0	0	0	0	0	0	0	0	0	0	0	0	0	0	0	0	0	0	0	0	0	0	0	0	0	0	0	0	0	0	0	0	0
Saccharophagus	0	0	0	0	0	8e-05	0	0	3e-05	0	0	0	0	0	0	0	0	0	0	0	0	0	0	0	0	0	0	0	0	0	0	0	0	0	0	0	0	0	0
Saccharopolyspora	0	0	0	0	0	0	0.00063	0	0	0	0	0	0	0	0	0	0	0.00128	0.00108	0	0	0	0	0	0	0	0	0	0	0	0	0	0	0	0	0	0.00015	0	0
Saccharospirillum	0	0	0	0	0	0	0	0	0	0	0	0	0	0	0	0	0	0	0	0	0	0	0	0	0	0	0	0	0	0	0	0	0	0	0	0	0	0	1e-05
Saccharothrix	0	0	0	0	0	0	0	0	0	0	0	0	0	0	0	0	0	0	0	0	0	0	0	0	0	0	0	0	0	0	0	0	0	0	0	0	0	3e-05	0
Sagittula	0	0	0	0	0	0	0	0	0	0	0	0.00062	0	0	0	0	0	0	0	0	0	0	0	0	0	0	0	0	0	0	0	0	0	3e-05	0	0	0	0	0
Salacisavirus	0	0	0	0	0	0	0	0	0	0.00052	0	0	0	0	0	0	0	0	0	0	0	0	0	0	0	0	0	0	0	0	0	0	0	0	0	0	0	0	0
Salegentibacter	0	0	0	0	1e-05	0	0	0	3e-05	0	0	0	0	0	0	0	0	0	0	0	0	0	0	0	0	0	0	0	0	0	0	0	0	0	0	0	0	0	0
Salinarimonas	0	0	0	0	0	0	0	0	0	0	0	0	0	0	0	0	0	0	0	0	0	0	0	0	0	0	0	0	0	0	0	0	0	0	0	0	0	0	0
Salinibacter	0	0	0	0	0	0	0	0	0	0	0	0	0	0	0	0	0	0	0	0	0	0	0	0	0	0	0	0	0	0	0	0	0	0	0	0	0	0	0
Salinibacterium	0	0	0	0	1e-05	0	0	0	0	0	0	0	0	0	0	0	0	0	0	0.00281	0	0	0	0	0	0	0	0	0	0	0	0	0	0	0	0	0	0	0
Salinibaculum	0	0	0	0	1e-05	0	0	0	0	0	0	0	0	0	0	0	0	0	0	0	0	0	0	0	0	0	0	0	0	0	0	0	0	0	0	0	0	0	0
Salinicoccus	0	0	0	0	1e-05	0	0	0	0	0	0	0	0	0	0	0	0	0	0	0	0	0	0	0	0	0	0	0	0	0	0	0	0	0	0	0	0	0	0
Salinicola	0	0	0	0	0	0	0	0	0	0	0	0	0	0	0	0	0	0.00064	0	0	0	0	0	0	0	0	0	0	0	0	0	0	0	0	0	0	0	1e-05	1e-05
Salinigranum	0	0	0	0	0	0	0	0	0	0	0	0	0	0	0	0	0	0	0	0	0	0	0	0	0	0	0	0	0	0	0	0	0	0	0	0	0	0	0
Salinimonas	0	0	0	0	1e-05	0	0	0	0	0	0	0	0	0	0	0	0	0	0	0	0	0	0	0	0	0	0	0	0	0	0	0	0	0	0	0	0	0	0
Saliniradius	0	0	0	0	1e-05	0	0	0	0	0	0	0	0	0	0	0	0	0	0	0	0	0	0	0	0	0	0	0	0	0	0	0	0	0	0	0	0	0	0
Salinirubellus	0	0	0	0	0	0	0	0	0	0	0	0	0	0	0	0	0	0	0	0	0	0	0	0	0	0	0	0	0	0	0	0	0	0	0	0	0	1e-05	0
Salinisphaera	0	0	0	0	0	0	0	0	0	0	0	0	0	0	0	0	0	0	0	0	0	0	0	0	0	0	0	0	0	0	0	0	0	0	0	0	0	0	0
Salinivirga	0	0	0	0	0	0	0	0	3e-05	0	0	0	0	0	0	0	0	0	0	0	0	0	0	0	0	0	0	0	0	0	0	0	0	0	0	0	0	0	0
Salipiger	0	0	0	0	0	0	0	0	3e-05	0	0	0	0	0	0	0	0.00044	0	0	0	0	0	0	0	0	0	0	0	0	0	0	0	1e-05	0	0	0	0	0	0
Salmonella	0.00027	0	0	0	0	0	0	0	0	0	0	0	0	0	0	0.01207	0	0	0	0	0	0	0	0	0	0	0	0	0	0.00068	0	0.00028	0.00025	0	0.00725	0	0	0.00107	5e-05
Sandaracinobacteroides	0	0	0	0	0	0	0	0	0	0	0	0	0	0	0	0	0	0	0	0	0	0	0	0	0	0	0	0	0	0	0	0	0	0	0	0	0	0	0
Sandaracinus	0	0	0	0	0	0	0	0	0	0	0	0	0	0	0	0	0	0	0	0	0	0	0	0	0	0	0	0	0	0	0	0	0	0	0	0	0	0	1e-05
Sanguibacter	0	0	0	0	0	0	0	0	6e-05	0	0	0	0.00067	0	0	0	0	0	0.00108	0	0	0	0	0	0	0	0	0	0	0	0	0	0	0	0	0	0	0	0
Sanyastnella	0	0	0	0	1e-05	0	0	0	0	0	0	0	0	0	0	0	0	0	0	0	0	0	0	0	0	0	0	0	0	0	0	0	0	0	0	0	0	0	0
Saprospira	0	0	0	0	0	0	0	0	3e-05	0	0	0	0	0	0	0	0	0	0	0	0	0	0	0	0	0	0	0	0	0	0	0	0	0	0	0	0	0	0
Scapunavirus	0	0	0	0	0	0	0	0	0	0	0	0	0	0	0	0	0	0.00064	0	0	0	0	0	0	0	0	0	0	0	0	0	0	0	0	0	0	0	0	0
Scardovia	0.00174	0	0	0	4e-05	0	0	0	0	0	0	0	0	0	0	0	0	0	0	0	0	0	0	0	0	0	0	0	0	0	0	0	0	0	0	0	0	0	0
Schaalia	0.00872	0	0	0.01154	0.00324	0.02395	0.00472	0.00045	0.01656	0.10446	0.00755	0.41394	0.00875	0.01316	0.01973	0.00302	0.00444	0	0.00324	0	0.00476	0.02921	0.01106	0.01601	0	0.00155	0	0.00056	0.00022	2e-05	0.00414	0.00272	0.00022	0	0	0	0.00116	0	0
Scheffersomyces	0	0	0	0	0	0	0	0	0	0	0	0	0	0	0	0	0	0	0	0	0	0	0	0	0	0	0	0	0	0	8e-05	0	0	0	0	0	0	0	0
Scrofimicrobium	0	0	0	0	0	0	0	0	3e-05	0	0	0.00062	0	0	0	0	0	0	0	0	0	0	0	0	0	0	0	0	0	0	0	0	0	0	0	0	0	1e-05	0
Secundilactobacillus	0	0	0	0	0	0	0	0	0	0	0	0	0	0	0	0	0	0	0	0	0	0	0	0	0	0	0	0	0	0	0	0	0	3e-05	0	0	0	0	0
Sedimenticola	0	0	0	0	0	0	0	0	0	0	0	0	0	0	0	0	0	0	0	0	0	0	0	0	0	0	0	0	0	0	0	0	0	0	0	0	0	0	1e-05
Sediminicoccus	0	0	0	0	0	0	0	0	0	0	0	0.00062	0	0	0	0	0	0	0	0	0	0	0	0	0	0	0	0	0	0	0	0	0	0	0	0	0	0	0
Segatella	0.01638	0.00167	0.00547	0.00146	0.00156	0.00218	0.00094	0.01804	0.00488	0.03169	0.00144	0.00062	0	0.02632	0.00493	0	0.00355	0.00128	0.00108	0	0	0.00225	0.00442	0.00471	0	0	0	0	0.00022	3e-05	8e-05	1e-04	0	0	0	0	0.00204	0	0
Segniliparus	0	0	0	0	0	0	0	0	0	0	0	0	0	0	0	0	0	0	0	0	0	0	0	0	0	0	0	0	0	0	0	0	0	0	0	0	0	1e-05	0
Selenomonas	0.00456	0.00334	0.00106	0.00463	0.00209	0	0	0.00045	0.00019	0.00196	0.00036	0.00062	0	0	0.0037	0	0	0.00064	0.00108	0	0	0.00393	0.00221	0	0	0	0	0	0	0	0	0.00018	0	0	0	0	0.00073	0	0
Seonamhaeicola	0	0	0	0	0	0	0	0	0	0	0	0	0	0	0	0	0	0.00064	0	0	0	0	0	0	0	0	0	0	0	0	0	0	0	0	0	0	0	0	0
Serinicoccus	0	0	0	0	0	0	0	0	3e-05	0.00013	0	0	0	0	0	0	0	0	0	0	0.00952	0	0	0	0	0.00155	0	0	0	0	0	0	0	0	0	0	0	0	0
Serpentinicella	0	0	0	0	0	0	0	0	0	0.00013	0	0	0	0	0	0	0	0	0	0	0	0	0	0	0	0	0	0	0	0	0	0	0	0	0	0	0	0	0
Serpentinimonas	0	0	0	0	0	0	0	0	6e-05	0	0	0	0	0	0	0	0.00044	0	0	0	0	0	0	0	0	0	0	0	0	0	0	0	0	0	0	0	0	0	0
Serratia	0	0.00125	0	0	1e-05	0	0	0	0.00019	0	0	0	0	0	0	0.00151	0	0	0	0	0	0	0	0.00094	6e-05	0	0	0	0	0	8e-05	3e-05	1e-05	0	0	0	0	4e-05	2e-05
Sextaecvirus	0	0	0	0	0	0	0	0	0.00039	0	0	0	0	0	0	0	0	0	0	0	0	0	0	0	0	0	0	0	0	0	0	0	0	0	0	0	0	0	0
Shewanella	0	0	0	0	1e-05	8e-05	0	0	6e-05	0	0	0	0	0	0	0	0	0	0	0	0	0	0	0	0.00012	0.00155	0	0.00019	0	1e-05	0	0	1e-05	3e-05	0	0	0.00015	1e-05	2e-05
Shigella	0	0	0	0	0	0	0	0	0	0	0	0	0	0	0	0	0	0	0	0	0	0	0	0	0	0	0	0	0	9e-05	0	0	0	0	0	0	0	0	0
Shinella	0	0	0	0	1e-05	8e-05	0	0	0	0	0	0	0	0	0	0	0.00089	0	0.00216	0	0	0	0	0	0	0	0	0.00019	0	0	0	0.00015	1e-05	3e-05	0	0	0	1e-05	0
Shouchella	0	0	0	0	1e-05	0	0	0	0	0	0	0	0	0	0	0	0	0	0	0	0	0	0	0	0	0	0	0	0	0	0	0	0	0	0	0	0	0	0
Siansivirga	0	0	0	0	0	0	0	0	3e-05	0	0	0	0	0	0	0	0	0	0	0	0	0	0	0	0	0	0	0	0	0	0	0	0	0	0	0	0	0	0
Siccibacter	0	0	0	0	0	0	0	0	0	0	0	0	0	0	0	0	0	0	0	0	0	0	0	0	0	0	0	0	0	0	0	0	0	0	0	0	0	0	0
Sideroxyarcus	0	0	0	0	0	0	0	0	0	0	0	0	0	0	0	0	0	0	0	0	0	0	0	0	6e-05	0	0	0	0	0	0	0	0	0	0	0	0	0	0
Silvimonas	0	0	0	0	0	0	0	0	0	0	0	0	0	0	0	0	0	0	0	0	0	0	0	0	0	0	0	0	0	0	0	0	0	0	0	0	0	0	0
Simiaoa	0	0	0.00018	0	1e-05	0	0	9e-05	0	0	0	0	0	0	0	0	0	0	0	0	0	0	0	0	0	0	0	0	0	0	0	0	0	0	0	0	0	0	0
Simiduia	0	0	0	0	0	0	0	0	0	0	0	0	0	0	0	0	0	0	0	0	0	0	0	0	0	0	0	0	0	0	0	0	0	0	0	0	0	0	0
Simonsiella	0	0	0	0	3e-05	0	0	0	0	0	0	0	0	0	0	0	0	0	0	0	0	0	0	0	0	0	0	0	0	0	0	0	0	0	0	0	0	0	0
Simplexvirus	0	0	0	0	0	0	0	0	0	0	0	0	0	0	0	0	0	0	0	0	0	0.00337	0	0	0	0	0	0	0	0	0	0	0.00048	0	0	0	0	0	0
Simplicispira	0	0	0	0	0	0	0	0	3e-05	0	0	0	0	0	0	0	0	0.00064	0	0	0	0	0	0	0	0	0	0	0	0	0	0	0	3e-05	0.00091	0	0	0	0
Sinimarinibacterium	0	0	0	0	0	0	0	0	0	0	0	0	0	0	0	0	0	0	0	0	0	0	0	0	0	0	0	0	0	0	0	0	0	0	0	0	0	1e-05	0
Sinomicrobium	0	0	0	0	0	0	0	0	0	0.00013	0	0	0	0	0	0	0	0	0	0	0	0	0	0	0	0	0	0	0	0	0	0	0	0	0	0	0	0	0
Sinomonas	0	0	0	0	0	8e-05	0	0	0	0	0	0	0	0	0	0	0	0	0	0	0	0	0	0	0	0	0	0	0	0	0	0	0	0	0	0	0	0	1e-05
Sinorhizobium	0	0	0	0	1e-05	0	0	0	0	0.00013	0.00036	0	0	0	0	0	0.00044	0.00128	0	0	0	0.00056	0	0	0	0	0.00029	0	0	0	0	1e-05	0	0	0	0	0	1e-05	1e-05
Skermanella	0	0	0	0	0	0	0	0	0	0	0.00036	0	0	0	0	0	0	0.00064	0	0	0.00476	0	0	0	0	0	0	0.00019	0	0	0	0	0	3e-05	0	0	0	0	0
Slackia	0	0	0	0	1e-05	0	0	0	0	0.00013	0	0	0	0	0	0	0	0	0	0	0	0	0	0	0	0	0	0	0	0	0	0	0	0	0	0	0	0	0
Sneathia	0	0	0.00247	6e-05	0	0	0	0	0	0	0	0	0	0	0	0	0	0	0	0	0	0	0	0	0	0	0	0	0	0	0	0	0	0	0	0	0	0	0
Snodgrassella	0	0	0	0	1e-05	8e-05	0	0	3e-05	0	0	0	0	0	0	0	0	0	0	0	0	0	0	0	0	0	0	0	0	0	0	0	0	0	0	0	0	0	0
Sodaliphilus	0	0	0	0	6e-05	0	0	0	0.00016	0	0	0	0	0	0	0	0	0	0	0	0	0	0	0	0	0	0	0	0	0	0	0	0	0	0	0	0	0	0
Sodalis	0	0	0	0	0	0	0	0	0	0	0	0	0	0	0	0	0	0	0	0	0	0	0	0	0	0	0	0	0	0	0	0	0	3e-05	0	0	0	1e-05	0
Solibacillus	0	0	0	0	1e-05	0	0	9e-05	3e-05	0	0	0	0	0	0	0	0.00044	0	0	0	0	0	0	0	0	0	0	0	0	0	0	0	0	0	0	0	0	0	0
Solidesulfovibrio	0	0	0	0	0	0	0	0	3e-05	0	0	0	0	0	0	0	0	0	0	0	0	0	0	0	0	0	0	0	0	0	0	0	0	0	0	0	0	0	0
Solimonas	0	0	0	0	0	0	0	0	0	0	0	0	0	0	0	0	0	0	0	0	0	0	0	0	0	0	0	0	0	0	0	0	0	0	0	0	0	0	0
Solobacterium	0.00121	0	0.00071	0.00023	0.00049	0.00065	0.00252	0	0.00275	0.00274	0	0.00123	0	0	0.00493	0	0	0	0	0.02809	0	0.00843	0	0.00094	0	0	0	0	0	0	0	2e-05	0	0	0	0	0.00029	0	0
Solwaraspora	0	0	0	0	1e-05	0	0	0	0	0	0	0	0	0	0	0	0	0	0.00108	0	0	0	0	0	0	0	0	0	0	0	0	0	0	0	0	0	0	0	0
Sorangium	0	0	0	0	0	0	0	0	3e-05	0	0	0	0	0	0	0	0	0	0	0	0	0	0	0	0	0	0	0	0	0	0	0	0	0	0	0	0	1e-05	0
Sordaria	0	0	0	0	0	0	0	0	0	0	0	0	0	0	0	0	0	0	0	0	0	0	0	0	0	0	0	0.00037	0	0	0	0	0	0	0	0	0	0	0
Sphaerochaeta	0	0	0	0	0	8e-05	0	0	0	0	0	0	0	0	0	0	0	0	0	0	0	0	0	0	0	0	0	0	0	0	0	0	0	0	0	0	0	0	0
Sphaerotilus	0	0	0	0	0	0	0	0	0	0	0	0	0	0	0	0	0	0.00064	0	0	0	0	0	0	0	0	0	0.00019	0	0	0	0	0	0	0	0	0	3e-05	0
Sphingobacterium	0	0	0	6e-05	9e-05	0.00032	0	0	0.00013	0	0	0	0	0	0	0	0	0.00128	0	0.02528	0	0	0	0	0	0	0	0.00019	0	0	0	0	0	3e-05	0	0	0	3e-05	0
Sphingobium	0	0	0	0	3e-05	8e-05	0.00031	0	3e-05	0.00013	0	0.00062	0	0	0	0.00302	0.00133	0.01472	0.00324	0	0.00952	0	0	0	0	0.00155	0	0	0	0	0	0	1e-05	0	0.00091	0	0	3e-05	0
Sphingomicrobium	0	0	0	0	0	0	0	0	0	0	0	0	0	0	0	0	0.00044	0	0	0	0	0	0	0	0	0	0	0	0	0	0	0	0	0	0	0	0	1e-05	0
Sphingomonas	0.00013	0.0096	0.00088	6e-05	6e-05	0.00089	0.02519	0.00295	3e-05	0.00013	0.00324	0.00062	0.00067	0.01316	0	0.00151	0.01555	0.08701	0.03024	0.00562	0.00952	0	0.00221	0	0.00176	0.00155	0.00174	0.00019	0.00112	1e-05	0	3e-05	2e-05	3e-05	0.00091	0.01754	0.00015	0.00015	2e-05
Sphingopyxis	0	0.00209	0	6e-05	3e-05	0	0	9e-05	0	0	0	0	0.00067	0	0	0	0.00044	0.00448	0.00108	0	0.00952	0	0	0	0	0	0	0	0	0	0	0	0	3e-05	0	0	0	3e-05	0
Sphingorhabdus	0	0	0	0	0	0	0	0	0	0	0	0	0	0	0	0	0	0.00064	0	0	0	0	0	0	0	0	0	0	0	0	0	0	0	0	0	0	0	0	0
Sphingosinicella	0.00013	0	0	0	0	0	0	0	0	0	0	0	0	0	0	0	0	0.00064	0	0	0	0	0	0	0	0	0	0	0	0	0	0	0	0	0	0	0	3e-05	0
Sphingosinithalassobacter	0	0	0	0	0	0	0.00031	0	0	0	0.00036	0	0	0	0	0	0	0	0	0	0	0	0	0	0	0	0	0	0	0	0	0	0	0	0	0	0	0	0
Spiractinospora	0	0	0	0	0	0	0	0	0	0	0	0	0	0	0	0	0	0	0	0	0	0	0	0	0	0	0	0	0	0	0	0	0	0	0	0	0	1e-05	0
Spiribacter	0	0	0	0	0	0	0	0	0	0	0	0	0	0	0	0	0	0	0	0	0	0	0	0	0	0	0	0	0	0	0	0	1e-05	0	0	0	0	0	0
Spirochaeta	0	0	0	0	0	0	0	0	0	0	0	0	0	0	0	0	0	0	0	0	0	0	0	0	0	0	0	0	0	0	0	0	0	0	0	0	0	0	0
Spiroplasma	0	0.00042	0.00018	0	3e-05	0	0	0	0	0	0.00036	0	0	0	0	0	0.00089	0	0	0	0	0	0	0.00094	0	0	0	0	0	0	0	0	0	3e-05	0	0	0	1e-05	0
Spirosoma	0	0	0	0	0	0	0	0	0.00013	0	0.00036	0	0	0	0	0.00151	0	0	0	0	0	0	0	0	0	0	0	0	0	0	0	0	0	0	0	0	0	0	0
Spongiibacter	0	0	0	6e-05	0	0	0	0	0	0	0	0	0	0	0	0	0	0.00064	0	0	0	0	0	0	0	0	0	0	0	0	0	0	0	0	0	0	0	0	1e-05
Sporolactobacillus	0.00013	0	0	0	1e-05	0	0	0	0	0	0	0	0	0	0	0	0	0	0	0	0	0	0	0	0	0	0	0	0	0	0	0	0	0	0	0	0	0	0
Sporomusa	0	0	0	0	0	0	0	9e-05	0	0	0	0	0	0	0	0	0	0	0	0	0	0	0	0	0	0	0	0	0	0	0	0	0	0	0	0	0	0	0
Sporosarcina	0	0	0	0	1e-05	0	0	0	0	0	0	0	0	0	0	0	0	0	0	0	0	0	0	0	0	0	0	0	0	0	0	0	0	0	0	0	0	0	0
Stakelama	0	0	0	0	0	0	0	0	0	0	0	0	0	0	0	0	0.00044	0	0	0	0.00476	0	0	0	0	0	0	0	0	0	0	0	0	0	0	0	0	0	0
Staphylococcus	0.00161	0.00125	0.00088	0.00012	6e-04	0.00056	0.00189	0.00268	0.03964	0.00026	0.00683	0.00123	0.00471	0.06579	0.00123	0.00302	0.08174	0.01791	0.02268	0.00281	0.00952	0.00056	0	0.00188	0	0.00311	0.00058	0.00262	0	0	8e-05	6e-05	1e-05	0.00014	0.00634	0.03509	0	0.00012	1e-05
Stappia	0	0	0	0	0	0	0	0	0	0	0	0	0	0	0	0	0	0	0	0	0	0	0	0	0	0	0	0	0	0	0	0	0	0	0	0	0	0	0
Starkeya	0	0	0	0	0	0	0	0	0	0	0	0	0	0	0	0	0	0	0	0	0	0	0	0	0	0	0	0	0	0	0	0	0	0	0	0	0	0	0
Stenotrophomonas	0	0.00292	0.00018	0.00012	0	8e-05	0.00031	0	0.00032	0.00013	0	0.00062	0.00067	0	0.0037	0.01056	0.02488	0.00128	0.00432	0.00281	0	0	0	0	0.00012	0.8618	0.00029	0	0	0	0	2e-05	0.9895	7e-05	0	0	0.00029	0.96687	1e-05
Steroidobacter	0	0	0	0	0	0	0	0	0	0	0	0	0	0	0	0	0	0	0	0	0	0	0	0	0	0	0	0	0	0	0	0	0	0	0	0	0	0	0
Stieleria	0	0	0	0	0	8e-05	0	0	3e-05	0	0	0	0	0	0	0	0	0	0	0	0	0	0	0	0	0	0	0	0	0	0	0	0	0	0	0	0	0	0
Stigmatella	0	0	0	0	0	0	0	0	0	0	0	0	0	0	0	0	0	0.00064	0	0	0	0	0	0	0	0	0	0	0	0	0	0	0	0	0	0	0	0	0
Stomatobaculum	0.00067	0.00083	0.00035	0.00094	0.00024	0	0	0	0	0.00117	0	0	0	0	0	0	0	0	0	0	0	0	0	0	0	0	0	0	0	0	0	0	0	0	0	0	0.00015	0	0
Stratiformator	0	0	0	0	0	0	0	0	0	0	0	0	0	0	0	0	0	0	0	0	0	0	0	0	0	0	0	0	0	0	0	0	0	0	0	0	0	0	0
Streptacidiphilus	0	0	0	0	1e-05	8e-05	0	0	0	0	0	0	0	0	0	0	0	0	0	0	0	0	0	0	0	0	0	0	0	0	0	0	0	0	0	0	0	0	0
Streptobacillus	0	0	0.00018	0	0	0	0	0	0	0	0	0	0	0	0	0	0	0	0	0	0	0	0	0	0	0	0	0	0	0	0	0	0	0	0	0	0	0	0
Streptococcus	0.14067	0.07134	0.14686	0.19565	0.27645	0.20334	0.25819	0.29425	0.16035	0.1844	0.42842	0.01851	0.01212	0.09211	0.01356	0.00754	0.02044	0.00704	0.06803	0.00281	0	0.07528	0.02655	0.16573	6e-05	0	0.00029	0.0028	0.00201	0.00069	0.00046	0.0806	0.00368	1e-04	0.00272	0.00877	0.07407	0.00085	3e-05
Streptomonospora	0	0	0	0	0	0	0	0	0	0	0	0	0	0	0	0	0	0	0	0	0	0	0	0	0	0	0	0	0	0	0	0	0	0	0	0	0	0	0
Streptomyces	0.00027	0.00125	0.00035	0.00018	0.00038	0.00073	0.00094	0.00018	0.00142	0.00026	0	0.00308	0.00067	0.01316	0.00123	0.00151	0.00222	0.00192	0.00324	0	0.00952	0.00112	0.00221	0.00282	0.00018	0	0.00058	0.00019	0	5e-05	8e-05	0.00012	0.00011	7e-05	0.00181	0	0.00015	0.00029	0.00027
Streptosporangium	0	0	0	0	0	0	0	0	0	0	0	0	0	0	0	0	0	0	0	0	0	0	0	0	0	0	0	0	0	0	0	0	0	0	0	0	0	0	0
Stutzerimonas	0.00027	0.00125	0.00018	0	9e-05	0.00032	0.00031	0	0	0	0.01691	0.00062	0.00067	0	0	0	0	0.00064	0.00972	0	0	0	0	0	0	0	0.00058	0	0	0	0.00123	0.00011	0	0.00017	0.00181	0	0	7e-05	0.00017
Subtercola	0	0	0	0	0	0	0	0	3e-05	0	0	0	0	0	0	0	0	0	0	0	0	0	0	0	0	0	0	0	0	0	0	0	0	0	0	0	0	0	0
Sugiyamaella	0	0	0	0	0	0	0	0	0	0	0	0	0	0	0	0	0	0	0	0	0	0	0	0	0	0	0	0.00654	0	0	0	0	0	0	0	0	0	0	0
Sulfitobacter	0	0	0	0	0	0	0	0	0	0	0	0	0	0	0	0	0	0	0	0	0	0	0	0	0	0	0	0	0	0	0	0	0	0	0	0	0	1e-05	0
Sulfuricaulis	0	0	0	0	0	0	0	0	0	0	0	0	0	0	0	0	0	0	0	0	0	0	0	0	0	0	0	0	0	0	0	0	0	0	0	0	0	0	0
Sulfuricella	0	0	0	0	1e-05	0	0	0	0	0	0	0	0	0	0	0	0	0	0	0	0	0	0	0	0	0	0	0	0	0	0	0	0	0	0	0	0	0	0
Sulfuricystis	0	0	0	0	0	0	0	0	0	0	0	0	0	0	0	0	0	0	0	0	0	0	0	0	0	0	0	0	0	0	0	0	0	0	0	0	0	3e-05	0
Sulfuriferula	0	0	0	0	0	0	0	0	3e-05	0	0	0	0	0	0	0	0	0	0	0	0	0	0	0	0	0	0	0	0	0	0	0	0	0	0	0	0	3e-05	0
Sulfurifustis	0	0	0	0	0	0	0	0	0	0	0	0	0	0	0	0	0	0	0	0	0	0	0	0	0	0	0	0	0	0	0	0	0	0	0	0	0	0	0
Sulfurimonas	0	0	0	0	0	0	0	0	0	0	0	0	0	0	0	0	0	0	0	0	0	0	0	0	0	0	0	0	0	0	0	0	0	0	0	0	0	0	0
Sulfurisphaera	0	0	0	0	0	0	0	0	0	0	0	0	0	0	0	0	0	0	0.00216	0	0	0	0	0	0	0	0	0	0	0	0	0	0	0	0	0	0	0	0
Sulfurivermis	0	0	0	0	0	0	0	0	0	0	0	0	0	0	0	0	0	0	0	0	0	0	0	0	0	0	0	0	0	0	0	0	0	0	0	0	0	1e-05	1e-05
Sulfurospirillum	0	0	0	0	1e-05	0	0	0	0	0	0	0	0	0	0	0	0	0	0	0	0	0	0	0	0	0	0	0	0	0	0	0	0	0	0	0	0.00015	0	0
Sunxiuqinia	0	0	0	0	0	0	0	0	0	0	0.00036	0	0	0	0	0	0	0	0	0	0	0	0	0	0	0	0	0	0	0	0	0	0	0	0	0	0	0	0
Superficieibacter	0	0	0	0	0	0	0	0	0	0	0	0	0	0	0	0	0	0	0	0	0	0	0	0	0	0	0	0	0	0	0	0	0	0	0	0	0	0	0
Sutcliffiella	0	0	0	0	0	0	0	0	0	0	0	0	0	0	0	0	0	0	0	0	0	0	0	0	0	0	0	0	0	0	0	0	0	0	0	0	0	0	0
Sutterella	0	0	0	0	0	0	0	0	0	0	0	0	0	0	0	0	0	0	0	0	0	0	0	0	0	0	0	0	0	0	0	0	0	0	0	0	0	0	0
Svornostia	0	0	0	0	1e-05	0	0	0	0	0	0	0	0	0	0	0	0	0	0	0	0	0	0	0	0	0	0	0	0	0	0	0	0	0	0	0	0	0	0
Symbiobacterium	0	0	0	0	0	0	0	0	3e-05	0	0	0	0	0	0	0	0	0	0	0	0	0	0	0	0	0	0	0	0	0	0	0	0	0	0	0	0	0	0
Symmachiella	0	0	0	0	1e-05	0	0	0	0	0	0	0	0	0	0	0	0	0	0	0	0	0	0	0	0	0	0	0	0	0	0	0	0	0	0	0	0	1e-05	0
Synechococcus	0.00013	0.00042	0	6e-05	0	0	0	0	1e-04	0	0	0	0	0	0	0	0	0	0	0	0	0	0	0	0	0	0	0	0	1e-05	0	0	0	0	0	0	0	4e-05	1e-05
Synechocystis	0	0	0	0	0	0	0	9e-05	0	0	0	0	0	0	0	0	0	0	0	0	0	0	0	0	0	0	0	0	0	0	0	0	0	0	0	0	0	0	0
Synoicihabitans	0	0	0	0	0	0	0	0	0	0	0	0	0	0	0	0	0	0	0	0	0	0	0	0	0	0	0	0	0	0	0	0	0	0	0	0	0	0	0
Tahibacter	0	0	0	0	0	0	0	0	0	0	0	0	0	0	0	0	0	0	0	0	0	0	0	0	0	0	0	0	0	0	0	0	0	0	0	0	0	1e-05	0
Talaromyces	0	0	0	0	3e-05	0.00016	0	0	0	0.0043	0	0	0	0	0	0	0	0	0	0	0	0	0	0	0	0	0.00611	0	0	0	0	0	0	0	0	0	0	0	0
Tannerella	0.00282	0.00626	0.00018	0.00018	0.00535	0.00032	0.00126	0.00518	0.00181	0.00222	0.00144	0	0	0	0	0	0	0	0	0.00281	0	0.0073	0.00664	0	0.00012	0	0	0.00019	0.00134	3e-05	0	8e-05	0	0	0	0	0.00204	3e-05	0
Tardibacter	0	0	0	0	0	0	0	0	0	0	0	0	0	0	0	0	0	0	0	0	0	0	0	0	0	0	0	0	0	0	0	0	0	0	0	0	0	0	1e-05
Tardiphaga	0	0	0	0	0	0	0	0	0	0	0	0.00062	0	0	0	0	0.00044	0.0032	0	0	0	0	0	0	0	0	0	0	0	0	0	0	1e-05	0	0	0	0	0	0
Tatumella	0	0	0	0	0	0	0	0	0	0	0	0	0	0	0	0	0	0	0	0	0	0	0	0	0	0	0	0	0	1e-05	0	0	0	0	0	0	0	0	0
Tautonia	0	0	0	0	0	0	0	9e-05	0	0	0	0	0	0	0	0	0	0	0	0	0	0	0	0	0	0	0	0	0	0	0	0	0	0	0	0	0	0	0
Telluria	0	0	0	0	0	0	0	0	3e-05	0	0	0	0	0	0	0	0	0	0	0	0	0	0	0	0	0	0	0	0	0	0	0	0	0	0	0	0	0	1e-05
Tellurirhabdus	0	0	0	0	0	0	0	9e-05	3e-05	0	0	0	0	0	0	0	0	0	0	0	0	0	0	0	0	0	0	0	0	0	0	0	0	0	0	0	0	0	0
Tenacibaculum	0.00013	0	0	0	0	0.00016	0	0.00018	0	0	0	0	0	0	0.00123	0	0	0	0	0	0	0	0	0	0	0	0	0	0	0	0	0	0	0	0	0	0	0	0
Tepidiforma	0	0	0	0	0	0	0	0	6e-05	0	0	0	0	0	0	0	0	0	0	0	0	0	0	0	0	0	0	0	0	0	0	0	0	0	0	0	0	0	0
Tepidimonas	0	0	0	0	0	0	0	0	0	0	0	0	0	0	0	0	0	0	0	0	0	0	0	0	0	0	0	0	0	0	0	0	0	0	0	0	0	1e-05	0
Teredinibacter	0	0.00042	0	0	0	0	0	0	0	0	0	0	0	0	0	0	0	0	0	0	0	0	0	0	0	0	0	0	0	0	0	0	0	0	0	0	0	0	0
Termitidicoccus	0	0	0	0	0	0	0	0	0	0	0	0.00062	0	0	0	0	0	0	0	0	0	0	0	0	0	0	0	0	0	0	0	0	0	0	0	0	0	0	0
Terrabacter	0	0	0	0	0	0	0	0	0	0	0	0	0	0	0	0	0	0	0.00108	0	0	0	0	0	0	0	0	0	0	0	0	0	0	0	0	0	0	0	0
Terribacillus	0	0	0	0	0	0	0	0	0	0	0	0	0	0	0	0	0	0	0	0	0	0	0	0	0	0	0	0	0	0	0	0	0	0	0.00091	0	0	0	0
Terriglobus	0	0	0	0	0	0	0	0	0	0	0	0	0	0	0	0	0	0	0	0	0	0	0	0	0	0	0	0	0	0	0	0	0	0	0.00091	0	0	0	0
Terrihabitans	0	0	0	0	0	0	0	0	0	0	0	0	0	0	0	0	0	0	0.00108	0	0	0	0	0	0	0	0	0	0	0	0	0	0	0	0	0	0	1e-05	0
Terrisporobacter	0	0	0	0	0	0	0	0	3e-05	0	0	0	0	0	0	0	0	0	0	0	0	0	0	0	0	0	0	0	0	0	0	0	0	0	0	0	0	0	0
Tessaracoccus	0	0	0	0	3e-05	0	0	9e-05	0	0	0.00072	0	0	0	0	0	0	0	0	0	0	0.00056	0	0	0	0	0	0	0	0	0	0	0	0	0	0	0	1e-05	0
Tetragenococcus	0	0	0	0	3e-05	0	0	0	0	0	0	0	0	0	0	0	0	0	0	0	0	0	0	0	0	0	0	0	0	0	0	0	0	0	0	0	0	0	0
Tetrapisispora	0	0	0	0	0	0	0	0	0	0	0	0	0	0	0	0	0	0	0	0	0	0	0	0	0	0	0	0	0	0	0	0	0	0	0	0	0	1e-05	0
Thalassobaculum	0	0	0	0	0	0	0	0	0	0	0	0	0	0	0	0	0	0	0	0	0	0	0	0	0	0	0	0	0	0	0	0	0	0	0	0	0	0	0
Thalassococcus	0	0	0	0	0	0	0	0	0	0	0	0	0	0	0	0	0	0	0	0	0	0	0	0	0	0	0	0	0	0	0	0	0	0	0	0	0	0	0
Thalassolituus	0	0	0	0	0	8e-05	0	9e-05	0	0	0	0	0	0	0	0	0	0	0	0	0	0	0.00221	0	0	0	0	0	0	0	0	0	0	0	0	0	0	0	0
Thalassomonas	0	0	0	0	0	0	0	0	0	0	0	0	0	0	0	0	0	0	0	0	0	0	0	0	0	0	0	0	0	0	0	0	0	0	0	0	0	0	0
Thalassospira	0	0	0	0	0	0	0	0	3e-05	0	0	0	0	0	0	0	0	0	0	0	0	0	0	0	0	0	0	0	0	0	0	0	0	0	0	0	0	0	0
Thalassotalea	0	0	0	0	0	0	0	0	0	0	0	0	0	0	0	0	0	0	0	0	0	0	0	0	0	0	0	0	0	0	0	0	0	0	0	0	0	0	0
Thauera	0	0	0.00018	0	1e-05	0	0	0	3e-05	0	0	0	0	0	0	0	0.00044	0	0	0	0	0	0	0	0	0	0	0	0	0	0	1e-05	0	0	0	0	0	0	4e-05
Thaumasiovibrio	0	0	0	0	1e-05	0	0	0	0	0	0	0	0	0	0	0	0	0	0	0	0	0	0	0	0	0	0	0	0	0	0	0	0	0	0	0	0	0	0
Thermaerobacter	0	0	0	0	0	0	0	0	0	0	0	0	0	0	0	0	0	0.00064	0	0	0	0	0	0	0	0	0	0	0	1e-05	0	0	0	0	0	0	0	0	0
Thermanaerosceptrum	0	0	0	0	0	0	0	0	0	0	0	0	0	0	0	0	0	0	0	0	0	0	0	0	0	0	0	0	0	0	0	0	0	0	0	0	0	0	0
Thermoanaerobacter	0	0	0	0	0	8e-05	0	0	0	0	0	0	0	0	0	0	0	0	0	0	0	0	0	0	0	0	0	0	0	0	0	0	0	0	0	0	0	0	0
Thermoanaerobacterium	0	0	0	0	0	0	0	0	0	0	0	0	0	0	0	0	0	0	0	0	0	0	0	0	0	0	0	0	0	0	0	0	0	0	0	0	0	0	1e-05
Thermobaculum	0	0	0	0	0	0	0	0	0	0	0	0	0	0	0	0	0	0	0	0	0	0	0	0	0	0	0	0	0	0	0	0	0	0	0	0	0	0	0
Thermobifida	0	0	0	0	0	0	0	0	0	0	0	0	0	0	0	0	0	0	0	0	0	0	0	0	0	0	0.00029	0	0	0	0	0	0	0	0	0	0	0	0
Thermobispora	0	0	0	0	0	0	0	0	0	0	0	0	0	0	0	0	0	0	0	0	0	0	0	0	0	0	0	0	0	0	0	0	0	0	0	0	0	0	0
Thermochromatium	0	0	0	0	1e-05	0	0	0	0	0	0	0	0	0	0	0	0	0	0	0	0	0	0	0	0	0	0	0	0	0	0	0	0	0	0	0	0	0	0
Thermocoleostomius	0	0	0	0	0	0	0	0	0	0	0	0	0	0	0	0	0	0.00064	0	0	0	0	0	0	0	0	0	0	0	0	0	0	0	0	0	0	0	0	0
Thermodesulfatator	0	0	0	0	0	0	0	0	0	0	0	0	0	0	0	0	0	0	0	0	0	0	0	0	0	0	0	0	0	0	0	0	0	0	0	0	0	0	0
Thermodesulfomicrobium	0	0	0	0	1e-05	0	0	0	0	0	0	0	0	0	0	0	0	0	0	0	0	0	0	0	0	0	0	0	0	0	0	0	0	0	0	0	0	0	0
Thermodesulfovibrio	0	0	0	0	0	0	0	0	0	0	0	0	0	0	0	0	0	0	0	0	0	0	0	0	0	0	0	0	0	0	0	0	0	0	0	0	0	0	0
Thermoflavifilum	0	0	0	0	0	0	0	0	0	0	0	0	0	0	0	0	0	0	0	0	0	0	0	0	0	0	0	0	0	0	0	0	0	0	0	0	0	0	0
Thermoflexus	0	0	0	0	0	0	0	0	0	0	0	0	0	0	0	0	0	0	0.00108	0	0	0	0	0	0	0	0	0	0	0	0	0	0	0	0	0	0	0	0
Thermoleptolyngbya	0	0	0	0	0	0	0	0	0	0	0	0	0	0	0	0	0	0	0	0	0	0	0	0	0	0	0	0	0	0	0	0	0	0	0	0	0	0	0
Thermomonas	0	0	0	0	0	0	0.00031	0	0	0	0	0	0	0	0	0	0	0	0	0	0	0	0	0.00094	0	0	0	0	0	0	0	0	6e-05	0	0	0	0	0.00044	0
Thermomonospora	0	0	0	0	1e-05	0	0	0	0	0	0	0	0	0	0	0	0	0	0	0	0	0	0	0	0	0	0	0	0	0	0	0	0	0	0	0	0	0	0
Thermophilibacter	0	0	0	0	0	0	0	9e-05	1e-04	0	0	0	0	0	0	0	0	0	0	0	0	0	0	0	0	0	0	0	0	0	0	0	0	0	0	0	0	0	0
Thermospira	0	0	0	0	0	0	0	0	0	0	0	0	0	0	0	0	0	0	0	0	0	0	0	0	0	0	0	0	0	0	0	0	0	0	0	0	0	1e-05	0
Thermosulfidibacter	0	0	0	0	0	0	0	0	0	0	0	0	0	0	0	0	0	0	0	0	0	0	0	0	0	0	0	0	0	0	0	0	0	0	0	0	0	0	0
Thermosynechococcus	0	0	0	0	0	0	0	0	0	0	0	0	0	0	0	0	0	0	0	0	0	0	0	0	0	0	0	0	0	0	0	0	0	0	0	0	0	3e-05	0
Thermothelomyces	0.00013	0	0	0	0	0	0	0	0	0	0	0	0	0	0	0	0	0	0	0	0	0	0	0	0	0	0	0	0	0	0	0	0	0	0	0.68421	0	0	0
Thermothielavioides	0	0	0	0	0	0	0	0	0	0	0	0	0	0	0	0	0	0	0	0	0	0	0	0	0	0	0	0	0	0	0	0	0	0	0	0	0	0	0
Thermotomaculum	0	0	0	0	0	0	0	0	0	0	0	0	0	0	0	0	0	0	0	0	0	0	0	0.00094	0	0	0	0	0	0	0	0	0	0	0	0	0	0	0
Thermus	0	0	0	0.00012	0	0	0	0	0	0	0	0	0	0	0	0	0.00044	0	0	0	0	0	0	0	6e-05	0	0	0	0.00067	0	0	0	0	0	0	0	0	1e-05	0
Thioalkalivibrio	0	0	0	0	0	0	0	0	0	0	0	0	0	0	0	0	0	0	0	0	0	0.00056	0	0	0	0	0	0	0	0	0	0	0	0	0	0	0	1e-05	1e-05
Thiobacillus	0	0	0	0	0	0	0	0	0	0	0	0	0	0	0	0	0	0.00064	0	0	0	0	0	0	0	0	0	0	0	0	0	0	0	0	0	0	0.00015	0	0
Thiocapsa	0	0	0	0	0	0	0	0	0	0	0	0	0	0	0	0	0	0	0	0	0	0	0	0	0	0	0	0	0	0	0	1e-05	0	0	0	0	0	0	0
Thioclava	0	0	0	0	0	0	0	0	0	0	0	0	0	0	0	0	0	0	0	0	0	0	0	0	0	0	0	0	0	0	0	0	0	0	0	0	0	0	0
Thiocystis	0	0	0	0	0	0	0	0	0	0	0	0	0	0	0	0	0	0	0	0	0	0	0	0	0	0	0	0	0	0	0	0	0	0	0	0	0	0	0
Thiodictyon	0	0	0	0	0	0	0	0	0	0	0	0	0	0	0	0	0	0	0	0	0	0	0	0	0	0	0	0	0	0	0	0	0	0	0	0	0	0	0
Thioflavicoccus	0	0	0	0	1e-05	0	0	0	0	0	0	0	0	0	0	0	0	0	0	0	0	0	0	0	0	0	0	0	0	0	0	0	0	0	0	0	0	1e-05	0
Thiohalobacter	0	0	0	0	1e-05	0	0	0	0	0	0	0	0	0	0	0	0	0	0	0	0	0	0	0	0	0	0	0	0	0	0	0	0	0	0	0	0	3e-05	0
Thiolapillus	0	0	0	0	0	0	0	0	0	0	0	0	0	0	0	0	0	0	0	0	0	0	0	0	0	0	0	0	0	0	0	0	0	0	0	0	0	1e-05	0
Thiomicrorhabdus	0	0	0	0	1e-05	0	0	9e-05	0	0	0	0	0	0	0	0	0	0	0	0	0	0	0	0	0	0	0	0	0	0	0	0	0	0	0	0	0	0	0
Thiomicrospira	0	0	0	6e-05	0	0	0	9e-05	0	0	0	0	0	0	0	0	0	0	0	0	0	0	0	0	0	0	0	0	0	0	0	0	0	0	0	0	0	0	0
Thiomonas	0	0	0	0	1e-05	0	0	0	0	0	0	0	0	0	0	0	0	0	0	0	0	0	0	0	0	0	0	0	0	0	0	0	0	0	0	0	0	1e-05	0
Thiorhodovibrio	0	0	0	0	1e-05	0	0	0	0	0	0	0	0	0	0	0	0	0	0	0	0	0	0	0	0	0	0	0	0	0	0	0	0	0	0	0	0	0	0
Thiosocius	0	0	0	0	0	0	0	0	0	0	0	0	0	0	0	0	0	0.00064	0	0	0	0	0	0	0	0	0	0	0	0	0	0	0	0	0	0	0	1e-05	0
Thiothrix	0	0	0	0	1e-05	0	0	0	0	0	0	0	0	0	0	0	0	0	0	0	0	0	0	0	0	0	0	0	0	0	0	0	0	0	0	0	0	0	0
Tichowtungia	0	0	0	0	0	0	0	0	0	0	0	0	0	0	0	0	0	0	0	0	0	0	0	0	0	0	0	0	0	0	0	0	0	0	0	0	0	0	0
Tistrella	0	0	0	0	0	0	0	0	0	0	0	0	0	0	0	0	0	0	0	0	0	0	0	0	0	0	0	0	0	0	0	0	0	0	0	0	0	0	1e-05
Tolumonas	0	0	0	0	0	0	0	0	0	0	0	0	0	0	0	0	0	0	0	0	0	0	0	0	0	0	0	0	0	0	0	0	0	0	0	0	0	0	1e-05
Tolypothrix	0	0	0	0	1e-05	0	0	0	0	0	0	0	0	0	0	0	0	0	0	0	0	0	0	0	0	0	0	0	0	0	0	0	0	0	0	0	0	0	0
Tomitella	0	0	0	0	0	0	0	0	0	0	0	0	0	0	0	0	0	0	0	0	0	0	0	0	0	0	0	0	0	0	0	0	0	0	0	0	0	0	0
Torulaspora	0	0	0	0	0	0	0	0	0	0	0	0	0	0	0	0	0	0	0	0	0	0	0	0	0	0	0	0	0	0	8e-05	0	0	0	0	0	0	0	0
Toxoplasma	0	0	0	0	0	0.00548	0	0.00268	0	0	0	0	0	0	0	0	0.01955	0	0	0	0	0	0.0708	0.46422	0	0	0	0	0	0	0	0	0.00011	0	0.13768	0	0.01077	0.0056	0.00245
Trabulsiella	0	0	0	0	0	0	0	0	0	0	0	0	0	0	0	0	0	0	0	0	0	0	0	0	6e-05	0	0	0	0	0	0	0	0	0	0	0	0	0	0
Treponema	0.00081	0.00209	0.00899	0.00012	0.00505	0.00032	0.00094	0.00152	0.00042	0.00078	0	0	0	0.01316	0	0	0.00089	0	0	0	0	0	0	0.00094	6e-05	0.00155	0.00029	0	0	0	0	1e-05	0	3e-05	0	0	0.00015	0	0
Trichlorobacter	0	0	0	0	3e-05	0	0	0	0	0	0	0	0	0	0	0	0	0	0	0	0	0	0	0	0	0	0	0	0	0	0	0	0	0	0	0	0	0	0
Trichococcus	0	0	0	0	1e-05	0	0.00031	0	0	0	0	0	0	0	0	0	0	0	0	0	0	0	0	0	0	0	0	0	0	0	0	0	0	0	0	0	0	0	0
Trichoderma	0	0.00042	0	0	0	0	0	0	0	0	0	0	0	0	0	0	0	0	0.00108	0	0	0	0	0.00094	0	0	0.00029	0.00019	0	0	0	0	0	0	0	0	0	1e-05	0
Trichomonas	0	0	0	0	0	0	0	0	0	0	0	0	0	0	0	0	0.00044	0	0	0	0	0	0	0	0	0	0	0.0015	0	0	0	0	0	0	0	0	0	0	2e-05
Trichormus	0	0	0	0	1e-05	0	0	0	0	0	0	0	0	0	0	0	0	0	0	0	0	0	0	0	0	0	0	0	0	0	0	0	0	0	0	0	0	0	0
Trichothermofontia	0	0	0	0	0	8e-05	0	0	0	0	0.00036	0	0	0	0	0	0	0	0	0	0	0	0	0	6e-05	0	0	0	0	0	0	0	0	0	0	0	0	0	0
Trinickia	0	0	0	0	0	0	0	0	0	0	0	0	0	0	0	0	0	0	0	0	0	0	0	0	0	0	0	0	0	0	0	0	0	0	0	0	0	0	0
Tropheryma	0	0	0	0	0	0	0	0	0	0	0	0	0	0	0	0	0	0	0	0	0	0	0	0	0	0	0.92585	0	0	0	0	0	0	0	0	0	0	0	0
Trueperella	0	0	0	0	1e-05	0	0	0	3e-05	0.00013	0	0	0	0	0	0	0	0	0	0	0	0	0	0	0	0	0	0	0	0.00159	0	1e-05	0	0	0	0	0	0	0
Trypanosoma	0	0	0	0	0	0	0	0	0	0	0	0	0	0	0	0	0	0	0	0	0	0	0	0	0	0	0	0	0	0	0	0	0	0	0	0	0.00015	0	0
Tsukamurella	0	0	0	0	0	0	0.00031	0	0	0	0	0	0	0	0	0	0	0	0	0	0	0	0	0	0	0	0	0	0	0	0	0	0	0	0	0	0	1e-05	0
Tsuneonella	0	0	0	0	1e-05	0	0	9e-05	3e-05	0	0	0	0	0	0	0	0	0	0	0	0	0	0	0	0	0	0	0	0	0	0	0	0	0	0	0	0	0	1e-05
Tumebacillus	0	0	0	0	0	0	0	0	0	0	0	0	0	0	0	0	0	0	0	0	0	0	0	0	0	0	0	0	0	0	0	0	0	0	0	0	0	0	0
Tunavirus	0	0	0	0.00012	0	0	0	0	0	0.00013	0	0	0	0	0	0	0	0	0	0	0	0	0	0	0.00024	0	0	0	0.00067	0	0	0	0	0	0	0	0	0	0
Turicibacter	0	0	0	0	0	0	0	0	3e-05	0	0	0	0	0	0	0	0	0	0	0	0	0	0	0	0	0	0	0	0	0	0	0	0	0	0	0	0	0	0
Turneriella	0	0	0	0	0	0	0	0	0	0	0	0	0	0	0	0	0	0	0	0	0	0	0	0	0	0	0	0	0	0	0	0	0	0	0	0	0	0	0
Undibacterium	0	0	0	0	0	0	0	0	0	0	0	0	0	0	0	0	0.00044	0.00064	0	0	0	0	0	0	0.00012	0	0	0	0	0	0	0	0	0	0	0	0	0	0
Ureaplasma	0	0	0	0	0	0	0	0	0	0	0	0	0	0	0	0	0	0	0	0	0.00476	0	0	0	0	0	0	0	0	0	0	0	0	0	0	0	0	0	0
Ureibacillus	0	0	0	0	6e-05	0	0	0	0	0	0	0	0	0	0	0	0	0	0	0	0	0	0	0	0	0	0	0	0	0	0	0	0	0	0	0	0	0	0
Uruburuella	0	0	0.00018	0	0	0	0	0	6e-05	0	0	0	0	0	0	0	0	0	0	0	0	0	0	0	0	0	0	0	0	0	0	0	0	0	0	0	0	0	0
Usitatibacter	0	0	0	0	0	8e-05	0	0	0	0	0	0	0	0	0	0	0.00044	0	0	0	0	0	0	0	0	0	0	0	0	0	0	0	0	0	0	0	0	0	0
Ustilago	0	0	0	0	0	0	0	0	0	0	0	0	0	0	0	0	0	0	0	0	0	0	0	0	0	0	0	0.00037	0	0	0	0	0	0	0	0	0	0	0
Vagococcus	0	0	0	0	0.00016	0	0	0	1e-04	0.00026	0	0	0	0	0	0	0	0	0.00108	0	0	0	0	0	0	0	0	0	0	0	0	0	0	0	0	0	0.00015	0	0
Vairimorpha	0.00013	0	0	0	0	0	0	0	0	0	0	0	0	0	0	0	0	0	0	0	0	0	0	0	0	0	0	0	0	0	0	0	0	0	0	0	0	0	0
Valbvirus	0	0	0	0	9e-04	0	0	0	0	0	0	0.00123	0	0	0	0	0	0	0	0	0	0	0	0	0	0	0	0	0	0	0	0	0	0	0	0	0	0	0
Vallitalea	0	0	0	0	0	0	0	0	0	0.00013	0	0	0	0	0	0	0	0	0	0	0	0	0	0	0	0	0	0	0	0	0	0	0	0	0	0	0	0	0
Vandammella	0	0	0	0	0	0	0	0	0	0	0	0	0	0	0	0	0	0	0	0	0	0.00056	0	0	0	0	0	0	0	0	0	0	0	0	0	0	0	0	0
Vansinderenvirus	0	0	0	0	0	0	0	0.00036	0	0	0	0	0	0	0	0	0	0	0	0	0	0	0	0	0	0	0	0	0	0	0	0	0	0	0	0	0	0	0
Variibacter	0	0	0	0	0	8e-05	0	0	3e-05	0	0	0	0	0	0	0	0	0.00064	0	0	0	0	0	0	0	0	0	0	0	0	0	0	0	0	0	0	0	0	0
Variovorax	0	0.00042	0	6e-05	0	0.00032	0	9e-05	0	0	0	0	0	0	0	0.00151	0.00222	0.01088	0	0	0	0	0	0	0	0	0	0	0	0	0	0	1e-05	1e-04	0	0	0	8e-05	2e-05
Veillonella	0.15987	0.04506	0.0298	0.02309	0.02936	0.00056	0.09162	0.11234	0.26957	0.08099	0.13633	0.12955	0	0.13158	0.03946	0.00151	0.00133	0.00064	0.02484	0.1882	0.00476	0.10112	0.05088	0.02919	0.00012	0.00155	0	0.00168	0.00156	0.00962	0.03667	0.00672	8e-05	0	0	0.02632	0.01397	5e-05	1e-05
Verminephrobacter	0	0	0	0	0	0	0	0	0	0	0	0.00062	0	0	0	0	0	0	0	0	0	0	0	0	0	0	0	0	0	0	0	0	0	0	0	0	0	0	0
Verrucomicrobium	0	0	0	0	0	0	0	0	0	0	0	0	0	0	0	0	0	0	0	0	0	0	0	0	0	0	0	0.00019	0	0	0	0	0	0	0	0	0	0	0
Vescimonas	0	0	0	0	0	0	0	0	3e-05	0	0	0	0	0	0	0	0	0	0	0	0	0	0	0	0	0	0	0	0	0	0	0	0	0	0	0	0	0	2e-05
Vibrio	0.00013	0.00042	0	0.00012	0.00018	0.00024	0	0	0.00013	0.00013	0.00072	0.00062	0	0	0	0	0	0.00128	0	0.02528	0	0	0.00221	0	0.00012	0	0	0.00019	0	0	8e-05	2e-05	1e-05	0	0	0	0	1e-04	0
Virgibacillus	0	0	0	0	1e-05	0	0	0	0	0	0	0	0	0	0	0	0	0	0.00108	0	0	0	0	0	0	0	0	0	0	0	0	0	0	0	0	0	0	0	0
Vitreoscilla	0	0	0	6e-05	0	0	0	0	1e-04	0	0	0	0	0	0	0	0	0.00064	0	0	0	0	0	0	0	0	0	0	0	0	0	0	0	0	0	0	0	0	0
Vogesella	0	0	0	6e-05	0	0	0	0	0	0	0	0	0	0	0	0	0	0	0	0	0	0	0	0	0	0	0	0	0	0	0	0	0	0	0	0	0	0	0
Vreelandella	0	0.00042	0	0	1e-05	0	0	0	0	0	0	0	0	0	0	0	0	0	0	0	0	0	0	0	0	0	0	0	0	0	0	1e-05	0	0	0	0	0	0	0
Wansuia	0	0	0	0	0	0	0	0	0	0	0	0	0	0	0	0	0	0	0	0	0	0	0	0	0	0	0	0	0	0	0	0	0	0	0	0	0	1e-05	0
Weissella	0	0.00042	0	0	7e-05	0	0	0	0	0	0	0	0	0	0	0	0	0	0	0	0	0	0	0	0	0	0	0	0	0	0	0	0	0	0.00091	0	0	3e-05	0
Wenyingzhuangia	0	0	0	0	1e-05	0	0	9e-05	0	0	0	0	0	0	0	0	0	0	0	0	0	0	0	0	0	0	0	0	0	0	0	0	0	0	0	0	0	0	0
Wenzhouxiangella	0	0	0	0	0	0	0	0	3e-05	0	0	0	0	0	0	0	0	0	0	0	0	0	0	0	0	0	0	0	0	0	0	0	0	0	0	0	0	0	0
Wielerella	0	0	0.00018	0	0	0	0	0	6e-05	0	0	0	0	0	0	0	0	0.00064	0	0	0	0	0	0	0	0	0	0	0	0	0	0	0	0	0	0	0	0	0
Williamsia	0	0	0	0	0	0	0	0	0	0	0	0	0	0	0	0	0	0	0	0	0	0	0	0	0	0	0	0	0	0	0	0	0	0	0	0	0	1e-05	0
Winkia	0	0	0	0	0	0	0	0	6e-05	0	0	0	0	0	0	0	0	0	0	0	0	0	0	0	0	0	0	0	0	0.00053	0	0	0	0	0	0	0	0	0
Winogradskyella	0.00013	0	0	0	0	0	0	0	0	0	0	0	0	0	0	0	0	0	0	0	0	0	0	0	0	0	0	0	0	0	0	0	0	0	0	0	0	1e-05	0
Woeseia	0	0	0	0	0	0	0	0	0	0	0	0	0	0	0	0	0	0	0	0	0	0	0	0	0	0	0	0	0	0	0	0	0	0	0	0	0	0	0
Wolbachia	0	0	0	0	1e-05	0	0	0	0	0	0	0	0	0	0	0	0	0	0	0	0	0	0	0	0	0	0	0	0	0	0	0	0	0	0	0	0	0	0
Xanthobacter	0	0	0	0	0	0	0	0	3e-05	0	0	0	0	0	0	0	0	0.00192	0	0	0	0	0	0	0	0	0	0	0	0	0	0	0	0	0	0	0	0	0
Xanthomonas	0.00013	0	0	0.00012	1e-05	0.00073	0	0	3e-05	0.00013	0.0018	0.00308	0.00067	0	0	0	0.00222	0.00192	0	0.00281	0	0	0	0	0.00018	0	0	0.00056	0	0	0.00023	0.00022	0.0015	3e-05	0.00091	0	0	0.00586	4e-05
Xenorhabdus	0	0	0	6e-05	0	0	0.00031	0	0	0	0	0	0	0	0.00123	0	0	0.00064	0	0.00281	0	0	0	0	0	0	0	0	0	0	8e-05	0	0	0	0	0	0	0	0
Xiamenia	0	0	0	0	0	0	0	0	0	0.00013	0	0	0	0	0	0	0	0	0	0	0	0	0	0	0	0	0	0	0	0	0	0	0	0	0	0	0	0	0
Xiashengella	0	0	0	0	1e-05	0	0	0	3e-05	0	0	0	0	0	0	0	0	0	0	0	0	0	0	0	0	0	0	0	0	0	0	0	0	0	0	0	0	0	0
Xylanibacter	0	0	0	0	3e-05	0	0	9e-05	1e-04	0	0	0	0	0	0	0	0	0	0	0	0	0	0	0	0	0	0	0	0	0	0	0	0	0	0	0	0.00015	0	0
Xylanimonas	0	0	0	6e-05	0	0	0	0	0	0	0	0	0	0	0	0	0	0	0	0	0	0	0	0	0	0	0	0	0	0	0	0	0	0	0	0	0	0	0
Xylella	0	0	0	0	0	0	0	0	0	0	0	0	0	0	0	0	0	0.00192	0	0	0	0	0	0	0	0	0	0	0	0	0	0	3e-05	0	0	0	0	1e-05	0
Yarrowia	0	0	0	0.00188	0	0	0	0	0	0.00417	0	0	0	0	0	0	0	0	0	0	0	0	0	0	0.00791	0	0	0	0.01651	3e-05	0	0	0	0	0	0	0	0	3e-05
Yersinia	0	0	0	0.00012	0	0	0	0	3e-05	0	0	0	0	0	0	0	0.00044	0	0	0	0	0	0	0	6e-05	0	0	0	0	4e-05	0	0	3e-05	0	0	0	0	1e-05	3e-04
Yimella	0	0	0	0	0	0	0	0	0	0	0	0	0	0	0	0	0	0	0	0	0	0	0	0	0	0	0	0	0	0	0	0	0	0	0	0	0.00015	0	0
Yokenella	0	0	0	0	0	0	0	0	0	0	0	0	0	0	0	0	0	0	0	0	0	0	0	0	0	0	0	0	0	0	0	0	0	0	0	0	0	0	0
Zhongshania	0	0	0	0	0	0	0	0	3e-05	0	0	0	0	0	0	0	0	0	0	0	0	0	0	0	0	0	0	0	0	0	0	0	0	0	0	0	0	1e-05	0
Zobellia	0	0	0	0	0	0	0	9e-05	0	0	0	0	0	0	0	0	0	0	0	0	0	0	0	0	0	0	0	0	0	0	0	0	0	0	0	0	0	0	0
Zunongwangia	0	0	0	0	0	8e-05	0	0	0	0	0	0	0	0	0	0	0	0	0	0	0	0	0	0	0	0	0	0	0	0	0	0	0	0	0	0	0	0	0
