# Supplementary material for: Tripartite exacerbation stratification in AECOPD suggests a gradient of lower airway dysbiosis: a metagenomic transition from commensal taxa to pseudomonadota dominance
Source: Front Microbiol. 2025 Nov 24;16:1588029. doi: 10.3389/fmicb.2025.1588029 (PMC12682771; doi:10.3389/fmicb.2025.1588029)
Supplement: Supplementary file 4 [file Data_Sheet_4.xlsx]

## Sheet: clinical metadata
group	sex	age	BMI	smoking index	WBC(*109/L)	NEUT(*109/L)	NEUT (%)	LYM(*109/L)	LYM（%）	Eos	Eos（%）	NLR	CRP	history of COPD	Drinking history	Hypertension	Diabetes mellitus	mMRC Score	FEV1/pred (%)	FEV1/FVC	shannon	simpson	Frequency of Acute Exacerbations	Streptococcusmitis	Prevotellahisticola	Streptococcuspseudopneumoniae	Prevotellajejuni	Segatellaoris	Neisseriasubflava	Neisseriaperflava	Veillonellarogosae	Parvimonasmicra	Fusobacteriumnucleatum	Streptococcuspneumoniae	Streptococcussalivarius	Veillonelladispar	Veillonellaatypica	Granulicatellaadiacens	Streptococcusoralis	Rothiaaeria	Rothiamucilaginosa	Prevotellaveroralis	VeillonellaspS12025_13	Prevotellanigrescens	Prevotelladenticola	Malasseziarestricta	Cutibacteriumacnes	Schaaliaodontolytica	Campylobacterconcisus
NFE	male	67	22.8	1600	9.24	5.46	59.1	3.07	33.2	0.08	0.9	1.7785	5.96	3	Drinking	no	no	0	0.35	35.69	4.07845	0.960712	1	0.00849	0.00039	0.00078	0.11927	0.03174	0.06871	0.01502	0.01058	0.00509	0.00078	0.00235	0.02704	0.00797	0.0175	0.01058	0.01907	0.00784	0.05826	0.01515	0.00366	0.00392	0.00379	0	0.00065	0.08779	0.00287
NFE	male	70	19.5	0	12.05	10.85	90	0.61	5.1	0.02	0.2	17.7869	98.48	10	Non-drinking	no	no	1	0.62	41.78	3.3024	0.895835	1	0.03731	0	0.00563	0.00088	0.00141	0.22329	0.04142	0.00804	0	0.00053	0.03233	0.00276	0.00229	0.00505	0.00211	0.01367	0.00018	0.20469	0	0.0027	0	0.00223	0	0	0.00563	0.00557
NFE	male	70	17.3	800	5.97	3.66	61.4	1.68	28.1	0.14	2.3	2.17857		1	Non-drinking	no	no	2	0.84	53.39	3.21081	0.90361	1	0.00703	0.0774	0	0.0063	0.00178	0.00016	0	0	0	0.00016	0.00242	0.08201	0	0	0.01042	0.01753	0.0892	0.08508	0.01349	0	0.00323	0.00162	0.00259	0.00283	0.02109	0
NFE	female	77	25.1	1000	9.98	7.59	76.1	1.26	12.6	0.03	0.3	6.02381	98.81	1	Non-drinking	no	no	2	0.659	59.38	3.49094	0.913879	1	0.0158	0.02907	0.07014	0.10016	0.00095	0.00411	0	0.00885	0.00253	0	0.03507	0.04708	0.00853	0.03096	0.00379	0.00821	0.00063	0.01453	0.02275	0.01991	0.01422	0.01074	0.00126	0.00664	0.00348	0.00095
NFE	female	76	22.2	0	4.63	3.17	68.5	1.14	24.6	0	0	2.7807	4.85	3	Non-drinking	yes	yes	1	0.65	66.71	3.59988	0.926217	1	0.00724	0.00181	0.00072	0.04054	0.00145	0	0	0.00977	0	0	0.00543	0.20847	0.01412	0.03981	0.01013	0.01592	0	0.01556	0.12667	0.0105	0.00181	0.00036	0	0.00724	0.00651	0.01122
NFE	male	68	22	400	4.5	2.87	63.8	1.27	28.2	0.09	2	2.25984	0.499	10	Drinking	yes	yes	2	0.59	55.5	3.60717	0.929767	1	0.11662	0.0042	0.00832	0.02468	0.01735	0.00215	0	0.00957	0.00018	0	0.03684	0.01726	0.0068	0.01789	0.00769	0.01798	0.00259	0.02602	0.11116	0.02146	0.02754	0.00304	0.00036	0.00259	0.00036	0.00295
NFE	male	66	20.8	600	3.07	1.9	61.9	0.86	28	0.04	1.3	2.2093	0.499	0	Drinking	no	no	1	0.65	66.71	4.10528	0.933124	1	0.0042	0.00462	0.00042	0.0042	0.00084	0.02979	0	0.00252	0.00252	0	0.00546	0.00084	0.00839	0.02979	0.00252	0.00839	0	0.00923	0.00084	0.0021	0.03483	0.00336	0.00294	0.0042	0	0.01007
NFE	female	34	21.2	0	7.66	3.33	43.4	3.3	43.1	0.68	8.9	1.00909	0.59	0	Non-drinking	yes	no	1	0.7865	61.44	3.35028	0.892835	1	0.0122	0.00336	0.00177	0.00389	0.0046	0.0023	0	0.00035	0.14392	0.26733	0.00212	0.00035	0.00018	0.00159	0.00725	0.03695	0.00018	0.00124	0.00053	0.00053	0.0069	0.00318	0.0076	0.00636	0	0.00442
NFE	male	67	20.5	0	9.56	6.14	64.3	2.41	25.2	0.07	0.7	2.54772	28.81	1	Non-drinking	no	yes	2	0.59	55.5	4.02045	0.957022	1	0.0203	0.00265	0.00146	0.00078	0.00411	0.13292	0.02732	0.02227	0	0	0.00777	0.01803	0.02279	0.02574	0	0.01026	0.00039	0.00764	0.00029	0.03953	0.00097	0.00045	0.01101	0.00664	0.01421	0.00227
NFE	male	78	17	600	8.9	7.59	85.3	0.86	9.7	0.09	0.09	8.82558	88.73	0.25	Non-drinking	no	no	3	0.34	38.97	3.59069	0.940678	1	0.02223	0.01401	0.00216	0.1122	0.01616	0	0	0.00431	0.00216	0.00377	0.00781	0.00067	0.01738	0.03341	0.01576	0.00377	0.00054	0.00498	0.10318	0.00566	0.01037	0.04714	0.00269	0.00121	0.00835	0.00175
NFE	male	70	21.15	1400	5.85	3.38	57.9	1.88	32.1	0.17	2.9	1.79787	0.499	2	Drinking	yes	no	1	0.3296	62.19	4.07035	0.957639	1	0.0519	0.00063	0.00593	0.09843	0.00112	0.04323	0.00769	0.01036	0	0.00124	0.03436	0.00553	0.00451	0.00489	0.01282	0.03943	0.00059	0.0858	0.00136	0.00199	0.00189	0.00116	0.0019	0.00184	0.00227	0.0019
ME	male	64	21.3	500	5.56	3.86	69.5	1.08	19.4	0.2	3.6	3.57407		0.3	Non-drinking	no	no	1	0.69	70.61	2.3665	0.739803	2	0	0.00249	0.00125	0.07223	0.00374	0.00125	0	0.00374	0	0.00125	0	0	0.00374	0.01494	0.00249	0	0	0.05479	0.00249	0.00374	0.02117	0.00374	0.02366	0	0.0137	0.0274
ME	female	59	30.5	1200	4.96	2.72	54.9	1.86	37.5	0.1	2	1.46237	6.71	7	Non-drinking	yes	no	0	0.49	36.2	3.96933	0.949248	2	0.00045	0.00045	0	0.00315	0.0027	0.00045	0	0.00045	0	0.00135	0	0.0036	0	0	0	0	0.00676	0.06081	0.00045	0.00045	0.00045	0	0	0.00405	0.0045	0
ME	male	68	22.5	1600	9.36	7.01	74.9	1.27	13.6	0.41	4.4	5.51969		0.5	Drinking	no	no	1	0.23	37.52	5.51766	0.991147	2	0.00065	0	0	0.00717	0.0013	0	0	0	0	0	0	0	0	0	0	0	0	0.00391	0.00326	0.00065	0.00065	0	0.00782	0.02673	0	0
ME	male	65	19.2	800	13.7	11.19	81.7	1.44	10.5	0.18	1.3	7.77083	68.33	1	Drinking	no	yes	1	0.619	57.74	2.64059	0.875925	2	0	0	0	0	0	0	0	0.00583	0	0	0	0	0	0	0	0	0	0	0	0	0	0	0	0.01458	0	0.00292
ME	male	78	23.2	600	11.24	9.59	85.3	0.49	4.4	0.11	1	19.5714	45.55	20	Non-drinking	no	no	2	0.69	71.61	2.67474	0.805476	2	0	0	0	0	0.00062	0	0	0.00373	0	0	0	0	0.00249	0.00062	0.0112	0.00062	0.00124	0.0504	0	0.00124	0	0	0.06098	0.00871	0.40324	0.0224
ME	male	65	17.3	0	18.26	16.2	88.7	1.5	8.2	0.01	0.1	10.8	53.64	10	Non-drinking	yes	no	1	0.25	24.99	2.20587	0.78662	2	0	0	0	0	0	0.00068	0	0	0	0	0.0027	0	0	0	0	0.00878	0	0.00203	0	0	0	0	0.06351	0.07703	0.00878	0
ME	male	72	23.4	0	5.61	3.55	63.4	1.23	21.9	0.12	2.1	2.88618		0	Non-drinking	no	no	2	0.259	38.61	4.11582	0.956558	2	0	0	0	0.01218	0	0.02215	0	0.00111	0.00111	0	0	0	0.00997	0.00775	0.00443	0.02436	0.00554	0.06977	0	0.00221	0	0.00332	0.04762	0.08416	0.00221	0.01218
ME	male	77	23	1000	9.31	6.94	74.6	1.14	12.2	0.41	4.4	6.08772		0	Non-drinking	yes	no	2	0.65	54.74	2.17658	0.701262	2	0	0	0	0	0	0	0	0	0	0	0	0	0	0	0	0	0	0.00493	0	0	0	0	0	0.133	0.00493	0
ME	male	68	23.5	800	9.09	5.44	59.9	2.31	25.4	0.31	3.4	2.35498	2.17	3	Drinking	no	no	2	0.47	53.69	2.61911	0.763358	2	0.00224	0	0	0.00448	0.00448	0.03139	0	0.00673	0	0	0	0	0.00224	0.01121	0	0.00224	0.00224	0	0	0.00224	0	0.00224	0.01121	0.00224	0.00897	0.00224
ME	male	59	20.76	200	10.87	8.93	82.1	0.9	8.3	0.01	0.1	9.92222	53.91	8	Drinking	yes	no	1	0.44	40.19	3.06945	0.8273	2	0.00056	0.0062	0.00113	0.02649	0.00225	0.00338	0	0.0062	0	0	0.00056	0.00282	0.00958	0.00958	0.00056	0.01127	0	0.00733	0.00169	0.01353	0.01635	0.00395	0.00902	0.00733	0.02424	0.00846
ME	male	84	25.26	600	11	9.57	87	0.74	6.7	0	0	12.9324	89.13	20	Non-drinking	no	no	3	0.26	39.44	2.37907	0.757323	2	0.06244	0	0	0	0.00284	0	0	0	0	0	0.00568	0	0.00378	0	0.00095	0.01987	0	0.05393	0	0	0	0	0	0	0.01608	0
ME	male	74	24.92	0	5.18	2.63	50.7	2.01	38.8	0.02	0.4	1.30846		10	Non-drinking	yes	no	2	0.45	50.62	3.5337	0.964406	2	0.0137	0	0	0.0274	0.0274	0	0	0.0137	0	0	0	0.0274	0	0.0137	0	0	0	0.05479	0	0	0.0137	0	0	0.0411	0.0137	0.0137
ME	male	79	23.51	0	18.86	16.03	85	1.89	10	0.04	0.2	8.48148	49.5	7	Non-drinking	no	no	2	0.57	53.56	1.92972	0.582494	2	0.00308	0	0	0	0	0	0	0	0	0	0.00308	0	0	0	0	0	0	0	0	0	0	0	0.63482	0.03698	0	0
FE	male	51	19	640	15.02	13.81	92	0.6	4	0.03	0.2	23.0167	135.15	0	Drinking	no	no	0	0.34	38.17	0.719268	0.240286	3	0	0	0	0	0	0	0	0	0	0	0	0	0	0	0	0	0	0	0	0	0	0	0.0017	0.00024	0	0
FE	male	78	22.1	1000	7.78	6.32	81.2	0.76	9.8	0.01	0.1	8.31579	36.26	20	Drinking	yes	no	3	0.25	24.99	1.23901	0.495114	4	0	0	0	0	0	0	0	0.00014	0	0	0	0	0	0	0	0	0	0	0.00125	0	0	0	0	0.00076	0	0
FE	male	49	22	0	7.98	6.69	83.9	0.79	9.9	0.13	1.6	8.46835	38.51	10	Non-drinking	no	no	2	0.34	34.67	0.482502	0.151332	4	0.00067	0	0	0.00134	0	0.00067	0	0	0	0	0	0	0.00022	0.00067	0	0	0	0.00045	0.00089	0.00045	0	0	0	0.00022	0.00022	0.00067
FE	male	64	24.5	0	4.81	4.16	86.5	0.55	11.4	0	0	7.56364	127.62	20	Non-drinking	no	no	2	0.48	52.89	0.775164	0.249431	3	0	0	0	0	0	0.00625	0	0	0	0	0	0	0	0	0	0	0	0	0	0	0	0	0.00469	0.00313	0.00156	0
FE	male	68	18.3	0	8.47	7.35	86.8	0.48	5.7	0.19	2.2	15.3125	22.38	20	Non-drinking	no	no	1	0.63	64.74	0.908299	0.246279	3	0.01373	0.00161	0.00271	0.00225	0	0	0	0.00046	0	0	0.01355	0.00073	0.00041	0.00125	0.00063	0.00954	0	0.01147	0	0.00086	0.00026	0.00014	0.00011	0	0.00225	0.00015
FE	male	61	21.15	1200	9.2	8.97	97.5	0.11	1.2	0	0	81.5455	145.93	10	Non-drinking	no	no	3	0.33	40.85	0.56416	0.16624	3	0.00032	0	0	0	0	0	0	0	0	0	0.00029	0	0	0	0	0.00202	0	0.00016	0	0	0	0	0	0	0.00018	0
FE	male	66	17.3	400	11.62	8.09	69.7	2.46	21.2	0.11	0.9	3.28862	118.85	0.083	Drinking	no	no	1	0.35	50.76	0.210397	0.0449189	4	0	0	0	0	0	0	0	0	0	0	0	0	0	0	0	0	0	0	0	0	0	0	0.00027	0.00149	0	0
FE	male	57	18.4	300	6.94	4.75	68.4	1.26	18.2	0.36	5.2	3.76984	29.23	3	Drinking	no	no	1	0.324	28.55	1.27162	0.446567	3	0	0	0	0	0	0	0	0	0	0	0	0	0	0	0	0	0	0	0	0	0	0	0.00909	0.01364	0	0
FE	male	75	24.7	600	9.53	7.41	77.7	1.13	11.9	0.2	2.1	6.55752	137.82	15	Drinking	no	yes	2	0.25	27.84	1.45888	0.500185	3	0	0	0	0	0	0	0	0	0	0	0.00877	0	0	0	0	0	0	0.00877	0	0	0	0	0	0.00877	0	0
FE	male	57	22.2	260	7.24	4.54	62.7	1.81	25	0.32	4.4	2.50829	1.48	6	Non-drinking	yes	no	2	0.44	32.65	0.458757	0.135491	3	0	0	0	0	0	0	0	0	0	0	0	0	0	0	0	0	0	0	0	0	0	0	0	0.00262	0	0
FE	female	52	22.3	0	6.99	3.43	49	3.13	44.8	0.02	0.3	1.09585	2.71	0	Non-drinking	no	no	1	0.38	47.47	0.576535	0.168393	3	0	0	0	0	0	0.00075	0	0.00019	0	0	0	0	0	0	0.00019	0.00056	0	0.00094	0	0	0	0	0	0.00319	0.00056	0.00037
FE	male	68	24.49	800	5.49	4.01	73	0.69	12.6	0.27	4.9	5.81159	93.55	8	Non-drinking	yes	yes	3	0.28	33.45	1.50019	0.409443	3	0.007	0.00291	0.007	0.00714	0.00204	0.00015	0	0.00058	0.00175	0	0.00568	0	0.00204	0.00466	0.00539	0.01355	0.00087	0.01486	0.00189	0	0.00437	0.0016	0	0	0.00073	0.00044
FE	male	88	30.07	400	6.85	5.45	79.5	0.93	13.6	0	0	5.86022	5.03	20	Drinking	no	yes	1	0.27	32	1.96005	0.717023	3	0	0	0	0	0	0	0	0	0	0	0	0	0	0	0	0	0	0	0	0	0	0	0	0	0	0
FE	female	77	28.04	0	6.68	6.05	90.6	0.55	8.2	0	0	11	5.64	50	Non-drinking	no	yes	1	0.58	55.52	0.132245	0.0257703	3	0	0	0	0	0	0	0	0	0	0	0	0	0	0	0	0	0	0	0	0	0	0	0	0	0	0
FE	female	80	19.47	0	3.76	2.08	55.3	1.3	34.6	0.02	0.5	1.6	46.18	30	Drinking	yes	yes	2	0.59	60.65	0.32404	0.106216	4	0	0	0	0	0	0	0	0.00123	0	0	0	0	0.00054	0.00031	0	0	0	0	0	0.00015	0	0	0	0.00023	0.00345	0.00046
[truncated: 30 more columns]
